# Supplementary material for: Influence of weakly coordinating anions binding to the hexa-tert-butyl dysprosocenium cation
Source: Dalton Trans. 2024 Nov 5;54(1):198–206. doi: 10.1039/d4dt02713b (PMC11563204; doi:10.1039/d4dt02713b)
Supplement: DT-054-D4DT02713B-s002 [file DT-054-D4DT02713B-s002.cif]

# Supplementary Information (SI) for Dalton Transactions.
# This journal is © The Royal Society of Chemistry 2024

####################################################################### 
# 
# This file contains crystal structure data downloaded from the 
# Cambridge Structural Database (CSD) hosted by the Cambridge 
# Crystallographic Data Centre (CCDC).
# 
# Full information about CCDC data access policies and citation 
# guidelines are available at http://www.ccdc.cam.ac.uk/access/V1 
# 
# Audit and citation data items may have been added by the CCDC. 
# Please retain this information to preserve the provenance of 
# this file and to allow appropriate attribution of the data. 
# 
#######################################################################

data_ldpm188
_database_code_depnum_ccdc_archive 'CCDC 2386076'
loop_
_audit_author_name
_audit_author_address
'Sophie Corner'
;University of Manchester
United Kingdom
;
_audit_update_record             
;
2024-09-23 deposited with the CCDC.	2024-11-05 downloaded from the CCDC.
;
_manchester_internal_diff_code   ldpm188
_manchester_internal_coll_client SCC
_manchester_internal_coll_date   06/02/21
_manchester_internal_process_date 08/02/21
_manchester_internal_process_user SCC
_manchester_internal_solution_date 19/09/24
_manchester_internal_solution_user SCC
_manchester_internal_refinement_date 19/09/24
_manchester_internal_refinement_user SCC
_manchester_internal_validation_date 19/09/24
_manchester_internal_validation_user SCC
_manchester_internal_archive_date ?
_manchester_internal_archive_user ?
_refine_special_details          
;
The RESI and SAME commands were applied to address the C(CF3)3 groups at the same time. 
The three C(CF3)3 groups are disordered over two orientations, the occupancies were 
allowed to freely refine converging at a final ratio of 0.76:0.24. 
The Cl1, O1 and O2 atoms are also disordered over two orientations, these were linked to 
FVAR2, the Al-O and C-O distances were restrained to be approximately equal. 
The ISOR command was applied to F1_2. Similarity thermal restraints were applied to the 
disordered components and enhanced rigid bond restraints were applied to all atoms to aid refinement.
;
_vrf_PLAT090_ldpm188             
;
PROBLEM: Poor Data / Parameter Ratio (Zmax > 18) ........ 5.28 Note
RESPONSE: The reported data/parameter ratio in Olex2 is 9.74 and there
are no other indications of a poor quality data set. This error has likely 
arisen from Cifcheck assuming the structure is centrosymmetric.
;
_audit_creation_date             2024-09-19
_audit_creation_method           
;
Olex2 1.2
(compiled 2018.05.29 svn.r3508 for OlexSys, GUI svn.r5506)
;
_shelx_SHELXL_version_number     2018/3
_chemical_name_common            ?
_chemical_name_systematic        '[Dy(Cpttt)2(Cl)(Al(OC(CF)3)3)3]'
_chemical_formula_moiety         'C46 H58 Al Cl Dy F27 O3'
_chemical_formula_sum            'C46 H58 Al Cl Dy F27 O3'
_chemical_formula_weight         1396.85
_chemical_absolute_configuration ?
_chemical_melting_point          ?
_chemical_oxdiff_formula         DyClOCFAl
loop_
_atom_type_symbol
_atom_type_description
_atom_type_scat_dispersion_real
_atom_type_scat_dispersion_imag
_atom_type_scat_source
C C 0.0181 0.0091 'International Tables Vol C Tables 4.2.6.8 and 6.1.1.4'
H H 0.0000 0.0000 'International Tables Vol C Tables 4.2.6.8 and 6.1.1.4'
Al Al 0.2130 0.2455 'International Tables Vol C Tables 4.2.6.8 and 6.1.1.4'
Cl Cl 0.3639 0.7018 'International Tables Vol C Tables 4.2.6.8 and 6.1.1.4'
Dy Dy -9.8046 9.8477 'International Tables Vol C Tables 4.2.6.8 and 6.1.1.4'
F F 0.0727 0.0534 'International Tables Vol C Tables 4.2.6.8 and 6.1.1.4'
O O 0.0492 0.0322 'International Tables Vol C Tables 4.2.6.8 and 6.1.1.4'

_shelx_space_group_comment       
;
The symmetry employed for this shelxl refinement is uniquely defined
by the following loop, which should always be used as a source of
symmetry information in preference to the above space-group names.
They are only intended as comments.
;
_space_group_crystal_system      orthorhombic
_space_group_IT_number           29
_space_group_name_H-M_alt        'P c a 21'
_space_group_name_Hall           'P 2c -2ac'
loop_
_space_group_symop_operation_xyz
'x, y, z'
'-x, -y, z+1/2'
'x+1/2, -y, z'
'-x+1/2, y, z+1/2'

_cell_length_a                   21.2423(2)
_cell_length_b                   14.24450(10)
_cell_length_c                   18.1335(2)
_cell_angle_alpha                90
_cell_angle_beta                 90
_cell_angle_gamma                90
_cell_volume                     5486.94(9)
_cell_formula_units_Z            4
_cell_measurement_reflns_used    21078
_cell_measurement_temperature    99.97(10)
_cell_measurement_theta_max      76.0570
_cell_measurement_theta_min      3.7070
_shelx_estimated_absorpt_T_max   0.454
_shelx_estimated_absorpt_T_min   0.223
_exptl_absorpt_coefficient_mu    9.090
_exptl_absorpt_correction_T_max  1.000
_exptl_absorpt_correction_T_min  0.524
_exptl_absorpt_correction_type   gaussian
_exptl_absorpt_process_details   
;
CrysAlisPro 1.171.39.46 (Rigaku Oxford Diffraction, 2018)
Numerical absorption correction based on gaussian integration over
			a multifaceted crystal model
Empirical absorption correction using spherical harmonics,
 implemented in SCALE3 ABSPACK scaling algorithm.
;
_exptl_absorpt_special_details   ?
_exptl_crystal_colour            'clear light yellow'
_exptl_crystal_colour_lustre     clear
_exptl_crystal_colour_modifier   light
_exptl_crystal_colour_primary    yellow
_exptl_crystal_density_diffrn    1.691
_exptl_crystal_density_meas      ?
_exptl_crystal_density_method    ?
_exptl_crystal_description       block
_exptl_crystal_F_000             2788
loop_
_exptl_crystal_face_index_h
_exptl_crystal_face_index_k
_exptl_crystal_face_index_l
_exptl_crystal_face_perp_dist
-10 -6 -2 0.0515
10 6 2 0.0515
-10 3 7 0.0821
10 -3 -7 0.0821
-9 -6 -4 0.0649
9 6 4 0.0649
-12 3 4 0.1046
12 -3 -4 0.1046
1 1 -12 0.1038
-1 -1 12 0.1038
-2 8 -6 0.0936
2 -8 6 0.0936
-10 -4 -6 0.0580
-8 -7 4 0.0551
-9 -3 8 0.0729

_exptl_crystal_recrystallization_method 'Recrystallised from pentane.'
_exptl_crystal_size_max          0.236
_exptl_crystal_size_mid          0.191
_exptl_crystal_size_min          0.103
loop_
_exptl_oxdiff_crystal_face_indexfrac_h
_exptl_oxdiff_crystal_face_indexfrac_k
_exptl_oxdiff_crystal_face_indexfrac_l
_exptl_oxdiff_crystal_face_x
_exptl_oxdiff_crystal_face_y
_exptl_oxdiff_crystal_face_z
-9.9944 -5.9944 -2.0045 -0.2743 -0.8512 0.4177
9.9944 5.9944 2.0045 0.2743 0.8512 -0.4177
-9.9909 2.9996 6.9883 -0.2457 -0.5567 -0.7828
9.9909 -2.9996 -6.9883 0.2457 0.5567 0.7828
-8.9943 -5.9946 -4.0024 -0.1439 -0.8053 0.5401
8.9943 5.9946 4.0024 0.1439 0.8053 -0.5401
-11.9873 2.9999 3.9894 -0.0477 -0.7341 -0.6597
11.9873 -2.9999 -3.9894 0.0477 0.7341 0.6597
1.0061 0.9990 -11.9902 0.8545 -0.0560 0.5670
-1.0061 -0.9990 11.9902 -0.8545 0.0560 -0.5670
-1.9877 7.9949 -5.9969 0.9443 -0.0503 -0.3660
1.9877 -7.9949 5.9969 -0.9443 0.0503 0.3660
-9.9905 -3.9958 -6.0015 0.1253 -0.8592 0.4662
-8.0004 -6.9940 3.9922 -0.7376 -0.6575 0.2178
-8.9978 -2.9965 7.9884 -0.7242 -0.5970 -0.3330

_exptl_transmission_factor_max   ?
_exptl_transmission_factor_min   ?
_diffrn_reflns_av_R_equivalents  0.0303
_diffrn_reflns_av_unetI/netI     0.0323
_diffrn_reflns_Laue_measured_fraction_full 0.998
_diffrn_reflns_Laue_measured_fraction_max 0.986
_diffrn_reflns_limit_h_max       26
_diffrn_reflns_limit_h_min       -24
_diffrn_reflns_limit_k_max       14
_diffrn_reflns_limit_k_min       -17
_diffrn_reflns_limit_l_max       22
_diffrn_reflns_limit_l_min       -22
_diffrn_reflns_number            38414
_diffrn_reflns_point_group_measured_fraction_full 0.971
_diffrn_reflns_point_group_measured_fraction_max 0.941
_diffrn_reflns_theta_full        67.684
_diffrn_reflns_theta_max         76.373
_diffrn_reflns_theta_min         3.736
_diffrn_ambient_environment      N~2~
_diffrn_ambient_temperature      99.97(10)
_diffrn_detector                 'CCD plate'
_diffrn_detector_area_resol_mean ?
_diffrn_measured_fraction_theta_full 0.998
_diffrn_measured_fraction_theta_max 0.986
_diffrn_measurement_details      
;
List of Runs (angles in degrees, time in seconds):

  # Type    Start    End  Width  t~exp~   \w     \q     \k     \f   Frames
#--------------------------------------------------------------------------
  1  \w    106.00 133.00   1.00    1.00    --   43.54  52.00-100.00   27
  2  \w    -20.00  21.00   1.00    1.00    --   43.54  52.00-100.00   41
  3  \w     84.00 109.00   1.00    1.00    --  108.20  52.00-100.00   25
  4  \w     38.00 132.00   1.00    1.00    --   46.06  20.00 -60.00   94
  5  \w     24.00  50.00   1.00    1.00    --   46.06  52.00-100.00   26
  6  \w    -42.00  12.00   1.00    1.00    --   46.06  40.00   0.00   54
  7  \w     12.00 133.00   1.00    1.00    --   46.06  40.00  30.00  121
  8  \w    147.00 198.00   1.00    1.00    --  108.20  50.00   0.00   51
  9  \w     23.00  64.00   1.00    1.00    --  108.20  50.00  30.00   41
 10  \w    148.00 190.00   1.00    1.00    --  108.20  10.00 150.00   42
 11  \w    156.00 197.00   1.00    1.00    --  108.20  50.00  60.00   41
 12  \w    153.00 197.00   1.00    1.00    --  108.20  50.00  30.00   44
 13  \w     92.00 142.00   1.00    1.00    --  108.20  50.00   0.00   50
 14  \w    105.00 131.00   1.00    1.00    --  108.20  50.00  30.00   26
 15  \w     20.00 131.00   1.00    1.00    --  108.20  50.00  60.00  111
 16  \w     45.00 195.00   1.00    1.00    --  108.20   0.00-180.00  150
 17  \w     23.00 192.00   1.00    1.00    --  108.20  50.00 -30.00  169
;
_diffrn_measurement_device       'four-circle diffractometer'
_diffrn_measurement_device_type  'XtaLAB AFC11 (RINC): quarter-chi single'
_diffrn_measurement_method       '\w scans'
_diffrn_orient_matrix_type       
'CrysAlisPro convention (1999,Acta A55,543-557)'
_diffrn_orient_matrix_UB_11      -0.0006431000
_diffrn_orient_matrix_UB_12      0.0687560000
_diffrn_orient_matrix_UB_13      -0.0655879000
_diffrn_orient_matrix_UB_21      0.0704458000
_diffrn_orient_matrix_UB_22      0.0204349000
_diffrn_orient_matrix_UB_23      0.0122840000
_diffrn_orient_matrix_UB_31      0.0172818000
_diffrn_orient_matrix_UB_32      -0.0809175000
_diffrn_orient_matrix_UB_33      -0.0525785000
_diffrn_radiation_monochromator  mirror
_diffrn_radiation_probe          x-ray
_diffrn_radiation_type           CuK\a
_diffrn_radiation_wavelength     1.54184
_diffrn_source                   'Rotating-anode X-ray tube (dual wavelength)'
_diffrn_source_type              'Rigaku (Cu) X-ray DW Source'
_reflns_Friedel_coverage         0.846
_reflns_Friedel_fraction_full    0.942
_reflns_Friedel_fraction_max     0.893
_reflns_number_gt                10124
_reflns_number_total             10820
_reflns_odcompleteness_completeness 99.80
_reflns_odcompleteness_iscentric 1
_reflns_odcompleteness_theta     68.13
_reflns_special_details          
;
 Reflections were merged by SHELXL according to the crystal
 class for the calculation of statistics and refinement.
 
 _reflns_Friedel_fraction is defined as the number of unique
 Friedel pairs measured divided by the number that would be
 possible theoretically, ignoring centric projections and
 systematic absences. Completness statistics refer to single and
 composite reflections containing twin component 1 only.
;
_reflns_threshold_expression     'I > 2\s(I)'
_computing_cell_refinement       'CrysAlisPro 1.171.39.46 (Rigaku OD, 2018)'
_computing_data_collection       'CrysAlisPro 1.171.39.46 (Rigaku OD, 2018)'
_computing_data_reduction        'CrysAlisPro 1.171.39.46 (Rigaku OD, 2018)'
_computing_molecular_graphics    'Olex2 (Dolomanov et al., 2009)'
_computing_publication_material  'Olex2 (Dolomanov et al., 2009)'
_computing_structure_refinement  'ShelXL (Sheldrick, 2015)'
_computing_structure_solution    'SHELXT 2018/2 (Sheldrick, 2018)'
_refine_diff_density_max         0.654
_refine_diff_density_min         -0.716
_refine_diff_density_rms         0.102
_refine_ls_abs_structure_details 
;
 Refined as an inversion twin.
;
_refine_ls_abs_structure_Flack   0.332(6)
_refine_ls_extinction_coef       .
_refine_ls_extinction_method     none
_refine_ls_goodness_of_fit_ref   1.023
_refine_ls_hydrogen_treatment    constr
_refine_ls_matrix_type           full
_refine_ls_number_parameters     1110
_refine_ls_number_reflns         10820
_refine_ls_number_restraints     3091
_refine_ls_R_factor_all          0.0514
_refine_ls_R_factor_gt           0.0484
_refine_ls_restrained_S_all      1.036
_refine_ls_shift/su_max          0.001
_refine_ls_shift/su_mean         0.000
_refine_ls_structure_factor_coef Fsqd
_refine_ls_weighting_details     
'w=1/[\s^2^(Fo^2^)+(0.0955P)^2^+9.5039P] where P=(Fo^2^+2Fc^2^)/3'
_refine_ls_weighting_scheme      calc
_refine_ls_wR_factor_gt          0.1365
_refine_ls_wR_factor_ref         0.1398
_olex2_refinement_description    
;
1. Twinned data refinement
 Scales: 0.668(6)
 0.332(6)
2. Fixed Uiso
 At 1.2 times of:
  All C(H) groups
 At 1.5 times of:
  All C(H,H,H) groups
3. Restrained distances
 O1A-C35_4 \\sim O1-C35_1 \\sim O2-C35_5 \\sim O2A-C35_2
 with sigma of 0.02
 Al1-O1A \\sim Al1-O1 \\sim Al1-O2 \\sim Al1-O2A
 with sigma of 0.02
4. Uiso/Uaniso restraints and constraints
Cl1 \\sim Cl1A \\sim Al1 \\sim O1 \\sim O1A \\sim O2 \\sim O3 \\sim F1_1 \\sim
F2_1 \\sim F3_1 \\sim F4_1 \\sim F5_1 \\sim F6_1 \\sim F7_1 \\sim F8_1 \\sim
F9_1 \\sim C35_1 \\sim C36_1 \\sim C37_1 \\sim C38_1 \\sim F1_2 \\sim F2_2
\\sim F3_2 \\sim F4_2 \\sim F5_2 \\sim F6_2 \\sim F7_2 \\sim F8_2 \\sim F9_2
\\sim C35_2 \\sim C36_2 \\sim C37_2 \\sim C38_2 \\sim F1_3 \\sim F2_3 \\sim
F3_3 \\sim F4_3 \\sim F5_3 \\sim F6_3 \\sim F7_3 \\sim F8_3 \\sim F9_3 \\sim
C35_3 \\sim C36_3 \\sim C37_3 \\sim C38_3 \\sim F1_4 \\sim F2_4 \\sim F3_4
\\sim F4_4 \\sim F5_4 \\sim F6_4 \\sim F7_4 \\sim F8_4 \\sim F9_4 \\sim C35_4
\\sim C36_4 \\sim C37_4 \\sim C38_4 \\sim F1_5 \\sim F2_5 \\sim F3_5 \\sim F4_5
\\sim F5_5 \\sim F6_5 \\sim F7_5 \\sim F8_5 \\sim F9_5 \\sim C35_5 \\sim C36_5
\\sim C37_5 \\sim C38_5 \\sim F1_6 \\sim F2_6 \\sim F3_6 \\sim F4_6 \\sim F5_6
\\sim F6_6 \\sim F7_6 \\sim F8_6 \\sim F9_6 \\sim C35_6 \\sim C36_6 \\sim C37_6
\\sim C38_6 \\sim O2A: within 2A with sigma of 0.01 and sigma for terminal
atoms of 0.02
Uanis(F1_2) \\sim Ueq: with sigma of 0.005 and sigma for terminal atoms of 0.01
5. Rigid body (RIGU) restrains
 All non-hydrogen atoms
 with sigma for 1-2 distances of 0.004 and sigma for 1-3 distances of 0.004
6. Same fragment restrains
{F1_2, F2_2, F3_2, F4_2, F5_2, F6_2, F7_2, F8_2, F9_2, C35_2, C36_2, C37_2,
C38_2}
{F1_3, F2_3, F3_3, F4_3, F5_3, F6_3, F7_3, F8_3, F9_3, C35_3, C36_3, C37_3,
C38_3}
{F1_4, F2_4, F3_4, F4_4, F5_4, F6_4, F7_4, F8_4, F9_4, C35_4, C36_4, C37_4,
C38_4}
{F1_5, F2_5, F3_5, F4_5, F5_5, F6_5, F7_5, F8_5, F9_5, C35_5, C36_5, C37_5,
C38_5}
{F1_6, F2_6, F3_6, F4_6, F5_6, F6_6, F7_6, F8_6, F9_6, C35_6, C36_6, C37_6,
C38_6}
as
{F1_1, F2_1, F3_1, F4_1, F5_1, F6_1, F7_1, F8_1, F9_1, C35_1, C36_1, C37_1,
C38_1} sigma for 1-2: 0.02 1-3: 0.04
7. Others
 Sof(Cl1A)=Sof(O1A)=Sof(O2A)=Sof(F1)=Sof(F2)=Sof(F3)=Sof(F4)=Sof(F5)=Sof(F6)=
 Sof(F7)=Sof(F8)=Sof(F9)=Sof(C35)=Sof(C36)=Sof(C37)=Sof(C38)=Sof(F1)=Sof(F2)=
 Sof(F3)=Sof(F4)=Sof(F5)=Sof(F6)=Sof(F7)=Sof(F8)=Sof(F9)=Sof(C35)=Sof(C36)=
 Sof(C37)=Sof(C38)=Sof(F1)=Sof(F2)=Sof(F3)=Sof(F4)=Sof(F5)=Sof(F6)=Sof(F7)=
 Sof(F8)=Sof(F9)=Sof(C35)=Sof(C36)=Sof(C37)=Sof(C38)=1-FVAR(1)
 Sof(Cl1)=Sof(O1)=Sof(O2)=Sof(F1)=Sof(F2)=Sof(F3)=Sof(F4)=Sof(F5)=Sof(F6)=
 Sof(F7)=Sof(F8)=Sof(F9)=Sof(C35)=Sof(C36)=Sof(C37)=Sof(C38)=Sof(F1)=Sof(F2)=
 Sof(F3)=Sof(F4)=Sof(F5)=Sof(F6)=Sof(F7)=Sof(F8)=Sof(F9)=Sof(C35)=Sof(C36)=
 Sof(C37)=Sof(C38)=Sof(F1)=Sof(F2)=Sof(F3)=Sof(F4)=Sof(F5)=Sof(F6)=Sof(F7)=
 Sof(F8)=Sof(F9)=Sof(C35)=Sof(C36)=Sof(C37)=Sof(C38)=FVAR(1)
8.a Aromatic/amide H refined with riding coordinates:
 C3(H3), C5(H5), C20(H20), C22(H22)
8.b Idealised Me refined as rotating group:
 C7(H7a,H7b,H7c), C8(H8a,H8b,H8c), C9(H9a,H9b,H9c), C11(H11a,H11b,H11c),
 C12(H12a,H12b,H12c), C13(H13a,H13b,H13c), C15(H15a,H15b,H15c), C16(H16a,H16b,
 H16c), C17(H17a,H17b,H17c), C24(H24a,H24b,H24c), C25(H25a,H25b,H25c), C26(H26a,
 H26b,H26c), C28(H28a,H28b,H28c), C29(H29a,H29b,H29c), C30(H30a,H30b,H30c),
 C32(H32a,H32b,H32c), C33(H33a,H33b,H33c), C34(H34a,H34b,H34c)
;
_atom_sites_solution_hydrogens   geom
_atom_sites_solution_primary     dual
_atom_sites_solution_secondary   diffmap
loop_
_atom_site_label
_atom_site_type_symbol
_atom_site_fract_x
_atom_site_fract_y
_atom_site_fract_z
_atom_site_U_iso_or_equiv
_atom_site_adp_type
_atom_site_occupancy
_atom_site_site_symmetry_order
_atom_site_calc_flag
_atom_site_refinement_flags_posn
_atom_site_refinement_flags_adp
_atom_site_refinement_flags_occupancy
_atom_site_disorder_assembly
_atom_site_disorder_group
Dy1 Dy 0.58660(2) 0.86658(2) 0.49912(6) 0.02527(13) Uani 1 1 d . U . . .
Cl1 Cl 0.52646(14) 0.69384(19) 0.5127(2) 0.0307(6) Uani 0.755(4) 1 d . U P A 1
Cl1A Cl 0.5252(5) 0.6941(7) 0.4720(7) 0.038(2) Uani 0.245(4) 1 d . U P A 2
Al1 Al 0.44734(8) 0.59479(12) 0.49348(16) 0.0254(4) Uani 1 1 d D U . . .
O1 O 0.3902(6) 0.6188(7) 0.5555(6) 0.044(2) Uani 0.755(4) 1 d D U P A 1
O1A O 0.4176(16) 0.623(3) 0.5803(15) 0.045(4) Uani 0.245(4) 1 d D U P A 2
O2 O 0.4183(5) 0.6227(8) 0.4073(6) 0.0389(19) Uani 0.755(4) 1 d D U P A 1
O3 O 0.4792(2) 0.4864(3) 0.4992(5) 0.0445(11) Uani 1 1 d . U . . .
C1 C 0.5699(4) 0.8854(6) 0.3527(5) 0.0344(16) Uani 1 1 d . U . . .
C2 C 0.5932(4) 0.9771(6) 0.3735(5) 0.0361(17) Uani 1 1 d . U . . .
C3 C 0.5490(4) 1.0146(6) 0.4251(5) 0.0366(17) Uani 1 1 d . U . . .
H3 H 0.553721 1.072862 0.449966 0.044 Uiso 1 1 calc R . . . .
C4 C 0.4971(4) 0.9529(6) 0.4340(5) 0.0334(16) Uani 1 1 d . U . . .
C5 C 0.5097(4) 0.8749(6) 0.3894(5) 0.0342(17) Uani 1 1 d . U . . .
H5 H 0.482603 0.822342 0.384014 0.041 Uiso 1 1 calc R . . . .
C6 C 0.5888(5) 0.8119(8) 0.2945(6) 0.043(2) Uani 1 1 d . U . . .
C7 C 0.5509(5) 0.8273(9) 0.2237(5) 0.052(2) Uani 1 1 d . U . . .
H7A H 0.564610 0.885651 0.200027 0.078 Uiso 1 1 calc GR . . . .
H7B H 0.506030 0.831625 0.235782 0.078 Uiso 1 1 calc GR . . . .
H7C H 0.557836 0.774480 0.190059 0.078 Uiso 1 1 calc GR . . . .
C8 C 0.5728(6) 0.7124(7) 0.3222(7) 0.055(3) Uani 1 1 d . U . . .
H8A H 0.584255 0.666264 0.284373 0.082 Uiso 1 1 calc GR . . . .
H8B H 0.527622 0.708104 0.332405 0.082 Uiso 1 1 calc GR . . . .
H8C H 0.596517 0.699440 0.367458 0.082 Uiso 1 1 calc GR . . . .
C9 C 0.6608(5) 0.8090(8) 0.2764(6) 0.054(2) Uani 1 1 d . U . . .
H9A H 0.672365 0.864899 0.247913 0.081 Uiso 1 1 calc GR . . . .
H9B H 0.670243 0.752598 0.247427 0.081 Uiso 1 1 calc GR . . . .
H9C H 0.684958 0.807650 0.322402 0.081 Uiso 1 1 calc GR . . . .
C10 C 0.6426(5) 1.0431(7) 0.3393(6) 0.048(2) Uani 1 1 d . U . . .
C11 C 0.6325(5) 1.0488(8) 0.2537(6) 0.054(2) Uani 1 1 d . U . . .
H11A H 0.639272 0.986660 0.231891 0.081 Uiso 1 1 calc GR . . . .
H11B H 0.662419 1.093570 0.232505 0.081 Uiso 1 1 calc GR . . . .
H11C H 0.589406 1.069594 0.243383 0.081 Uiso 1 1 calc GR . . . .
C12 C 0.7106(5) 1.0166(8) 0.3558(7) 0.056(3) Uani 1 1 d . U . . .
H12A H 0.719669 1.028609 0.407886 0.084 Uiso 1 1 calc GR . . . .
H12B H 0.738823 1.054266 0.324947 0.084 Uiso 1 1 calc GR . . . .
H12C H 0.716964 0.949838 0.345039 0.084 Uiso 1 1 calc GR . . . .
C13 C 0.6339(6) 1.1434(7) 0.3669(7) 0.055(3) Uani 1 1 d . U . . .
H13A H 0.588912 1.158375 0.368895 0.082 Uiso 1 1 calc GR . . . .
H13B H 0.655124 1.187020 0.333311 0.082 Uiso 1 1 calc GR . . . .
H13C H 0.652127 1.149327 0.416375 0.082 Uiso 1 1 calc GR . . . .
C14 C 0.4410(4) 0.9676(6) 0.4877(7) 0.043(2) Uani 1 1 d . U . . .
C15 C 0.4303(5) 1.0726(7) 0.4989(10) 0.065(3) Uani 1 1 d . U . . .
H15A H 0.468279 1.101071 0.519877 0.098 Uiso 1 1 calc GR . . . .
H15B H 0.394846 1.082087 0.532774 0.098 Uiso 1 1 calc GR . . . .
H15C H 0.420750 1.102110 0.451408 0.098 Uiso 1 1 calc GR . . . .
C16 C 0.4629(5) 0.9261(8) 0.5600(6) 0.052(2) Uani 1 1 d . U . . .
H16A H 0.502523 0.955844 0.574866 0.078 Uiso 1 1 calc GR . . . .
H16B H 0.469513 0.858410 0.554003 0.078 Uiso 1 1 calc GR . . . .
H16C H 0.430913 0.937016 0.597948 0.078 Uiso 1 1 calc GR . . . .
C17 C 0.3855(6) 0.9176(13) 0.4582(8) 0.082(5) Uani 1 1 d . U . . .
H17A H 0.348708 0.931468 0.488967 0.124 Uiso 1 1 calc GR . . . .
H17B H 0.393526 0.849869 0.458578 0.124 Uiso 1 1 calc GR . . . .
H17C H 0.377429 0.938340 0.407558 0.124 Uiso 1 1 calc GR . . . .
C18 C 0.6291(4) 0.8735(7) 0.6407(6) 0.0431(19) Uani 1 1 d . U . . .
C19 C 0.6571(4) 0.9527(7) 0.6037(5) 0.0415(18) Uani 1 1 d . U . . .
C20 C 0.6975(4) 0.9157(6) 0.5478(5) 0.0370(17) Uani 1 1 d . U . . .
H20 H 0.721633 0.952613 0.514549 0.044 Uiso 1 1 calc R . . . .
C21 C 0.6964(4) 0.8175(6) 0.5488(6) 0.0408(18) Uani 1 1 d . U . . .
C22 C 0.6534(4) 0.7911(7) 0.6041(6) 0.047(2) Uani 1 1 d . U . . .
H22 H 0.642068 0.728299 0.615625 0.056 Uiso 1 1 calc R . . . .
C23 C 0.5923(5) 0.8567(12) 0.7142(8) 0.065(4) Uani 1 1 d . U . . .
C24 C 0.5540(7) 0.7740(13) 0.7112(8) 0.086(4) Uani 1 1 d . U . . .
H24A H 0.580729 0.719144 0.701877 0.129 Uiso 1 1 calc GR . . . .
H24B H 0.523125 0.780213 0.671321 0.129 Uiso 1 1 calc GR . . . .
H24C H 0.531994 0.765956 0.758242 0.129 Uiso 1 1 calc GR . . . .
C25 C 0.5509(7) 0.9409(14) 0.7402(7) 0.083(4) Uani 1 1 d . U . . .
H25A H 0.515983 0.949868 0.705670 0.125 Uiso 1 1 calc GR . . . .
H25B H 0.576646 0.997938 0.741900 0.125 Uiso 1 1 calc GR . . . .
H25C H 0.534176 0.927680 0.789518 0.125 Uiso 1 1 calc GR . . . .
C26 C 0.6452(7) 0.8417(15) 0.7750(9) 0.094(5) Uani 1 1 d . U . . .
H26A H 0.625413 0.833980 0.823407 0.141 Uiso 1 1 calc GR . . . .
H26B H 0.673092 0.896520 0.775914 0.141 Uiso 1 1 calc GR . . . .
H26C H 0.669747 0.785479 0.763076 0.141 Uiso 1 1 calc GR . . . .
C27 C 0.6581(5) 1.0579(8) 0.6240(7) 0.052(2) Uani 1 1 d . U . . .
C28 C 0.6889(6) 1.0721(10) 0.7005(8) 0.072(3) Uani 1 1 d . U . . .
H28A H 0.660154 1.049882 0.739021 0.109 Uiso 1 1 calc GR . . . .
H28B H 0.697754 1.138900 0.708056 0.109 Uiso 1 1 calc GR . . . .
H28C H 0.728307 1.036414 0.702928 0.109 Uiso 1 1 calc GR . . . .
C29 C 0.5933(6) 1.1076(10) 0.6199(8) 0.064(3) Uani 1 1 d . U . . .
H29A H 0.580950 1.115004 0.568138 0.096 Uiso 1 1 calc GR . . . .
H29B H 0.596201 1.169440 0.643243 0.096 Uiso 1 1 calc GR . . . .
H29C H 0.561696 1.069616 0.645653 0.096 Uiso 1 1 calc GR . . . .
C30 C 0.7027(6) 1.1122(8) 0.5688(8) 0.065(3) Uani 1 1 d . U . . .
H30A H 0.745878 1.088858 0.574018 0.098 Uiso 1 1 calc GR . . . .
H30B H 0.701629 1.179465 0.579994 0.098 Uiso 1 1 calc GR . . . .
H30C H 0.688245 1.101891 0.518111 0.098 Uiso 1 1 calc GR . . . .
C31 C 0.7431(4) 0.7502(6) 0.5116(7) 0.048(2) Uani 1 1 d . U . . .
C32 C 0.7921(6) 0.7212(10) 0.5731(8) 0.071(3) Uani 1 1 d . U . . .
H32A H 0.770243 0.688330 0.613018 0.107 Uiso 1 1 calc GR . . . .
H32B H 0.812590 0.777572 0.592691 0.107 Uiso 1 1 calc GR . . . .
H32C H 0.824019 0.679623 0.551591 0.107 Uiso 1 1 calc GR . . . .
C33 C 0.7787(5) 0.7969(8) 0.4494(7) 0.055(2) Uani 1 1 d . U . . .
H33A H 0.804230 0.848455 0.469122 0.083 Uiso 1 1 calc GR . . . .
H33B H 0.748782 0.821670 0.413203 0.083 Uiso 1 1 calc GR . . . .
H33C H 0.806281 0.750801 0.425553 0.083 Uiso 1 1 calc GR . . . .
C34 C 0.7098(5) 0.6628(8) 0.4882(11) 0.074(4) Uani 1 1 d . U . . .
H34A H 0.740391 0.617884 0.468497 0.112 Uiso 1 1 calc GR . . . .
H34B H 0.678803 0.678166 0.450029 0.112 Uiso 1 1 calc GR . . . .
H34C H 0.688270 0.635072 0.530773 0.112 Uiso 1 1 calc GR . . . .
O2A O 0.3914(16) 0.613(3) 0.4279(16) 0.051(4) Uani 0.245(4) 1 d D U P A 2
F1_1 F 0.3385(5) 0.7642(7) 0.6141(7) 0.087(3) Uani 0.755(4) 1 d D U P A 1
F2_1 F 0.3124(6) 0.7013(9) 0.7150(7) 0.096(4) Uani 0.755(4) 1 d D U P A 1
F3_1 F 0.4094(5) 0.7340(9) 0.6863(8) 0.081(3) Uani 0.755(4) 1 d D U P A 1
F4_1 F 0.2612(7) 0.6375(9) 0.5811(8) 0.092(4) Uani 0.755(4) 1 d D U P A 1
F5_1 F 0.2989(6) 0.4968(8) 0.5642(6) 0.089(3) Uani 0.755(4) 1 d D U P A 1
F6_1 F 0.2723(6) 0.5340(9) 0.6736(7) 0.091(3) Uani 0.755(4) 1 d D U P A 1
F7_1 F 0.3853(7) 0.5407(12) 0.7442(5) 0.102(4) Uani 0.755(4) 1 d D U P A 1
F8_1 F 0.4002(9) 0.4478(9) 0.6501(7) 0.082(4) Uani 0.755(4) 1 d D U P A 1
F9_1 F 0.4643(5) 0.5667(9) 0.6710(6) 0.084(3) Uani 0.755(4) 1 d D U P A 1
C35_1 C 0.3647(7) 0.6055(10) 0.6260(8) 0.051(2) Uani 0.755(4) 1 d D U P A 1
C36_1 C 0.3555(6) 0.7011(10) 0.6662(8) 0.064(3) Uani 0.755(4) 1 d D U P A 1
C37_1 C 0.2966(7) 0.5655(11) 0.6126(8) 0.067(3) Uani 0.755(4) 1 d D U P A 1
C38_1 C 0.4032(7) 0.5391(11) 0.6761(8) 0.065(3) Uani 0.755(4) 1 d D U P A 1
F1_2 F 0.4606(12) 0.558(2) 0.2809(19) 0.078(6) Uani 0.245(4) 1 d D U P A 2
F2_2 F 0.3676(15) 0.558(3) 0.2313(16) 0.087(7) Uani 0.245(4) 1 d D U P A 2
F3_2 F 0.4126(15) 0.697(2) 0.2623(16) 0.070(5) Uani 0.245(4) 1 d D U P A 2
F4_2 F 0.3884(15) 0.440(2) 0.346(3) 0.084(6) Uani 0.245(4) 1 d D U P A 2
F5_2 F 0.3308(17) 0.507(2) 0.4432(16) 0.085(6) Uani 0.245(4) 1 d D U P A 2
F6_2 F 0.2878(15) 0.506(3) 0.338(2) 0.094(7) Uani 0.245(4) 1 d D U P A 2
F7_2 F 0.3116(19) 0.676(3) 0.2667(17) 0.098(6) Uani 0.245(4) 1 d D U P A 2
F8_2 F 0.2666(15) 0.635(3) 0.370(3) 0.100(6) Uani 0.245(4) 1 d D U P A 2
F9_2 F 0.3376(19) 0.761(2) 0.362(2) 0.093(6) Uani 0.245(4) 1 d D U P A 2
C35_2 C 0.3741(14) 0.605(2) 0.3551(13) 0.065(3) Uani 0.245(4) 1 d D U P A 2
C36_2 C 0.4050(13) 0.605(2) 0.2755(16) 0.075(4) Uani 0.245(4) 1 d D U P A 2
C37_2 C 0.3427(15) 0.506(2) 0.3683(18) 0.077(4) Uani 0.245(4) 1 d D U P A 2
C38_2 C 0.3204(15) 0.678(2) 0.3396(18) 0.083(4) Uani 0.245(4) 1 d D U P A 2
F1_3 F 0.5331(8) 0.2525(9) 0.4906(9) 0.061(3) Uani 0.755(4) 1 d D U P A 1
F2_3 F 0.4461(5) 0.3130(6) 0.5271(7) 0.069(3) Uani 0.755(4) 1 d D U P A 1
F3_3 F 0.4693(5) 0.3156(6) 0.4142(6) 0.069(2) Uani 0.755(4) 1 d D U P A 1
F4_3 F 0.5367(6) 0.3722(7) 0.6191(6) 0.075(3) Uani 0.755(4) 1 d D U P A 1
F5_3 F 0.6196(6) 0.3666(7) 0.5510(9) 0.071(3) Uani 0.755(4) 1 d D U P A 1
F6_3 F 0.5822(5) 0.5011(7) 0.5866(7) 0.069(3) Uani 0.755(4) 1 d D U P A 1
F7_3 F 0.5319(6) 0.4812(9) 0.3698(6) 0.085(3) Uani 0.755(4) 1 d D U P A 1
F8_3 F 0.6086(5) 0.5128(6) 0.4400(6) 0.063(2) Uani 0.755(4) 1 d D U P A 1
F9_3 F 0.6004(6) 0.3731(7) 0.3993(7) 0.067(3) Uani 0.755(4) 1 d D U P A 1
C35_3 C 0.5262(5) 0.4203(8) 0.4911(7) 0.0402(18) Uani 0.755(4) 1 d D U P A 1
C36_3 C 0.4919(5) 0.3239(7) 0.4840(8) 0.047(2) Uani 0.755(4) 1 d D U P A 1
C37_3 C 0.5679(7) 0.4212(9) 0.5617(8) 0.051(2) Uani 0.755(4) 1 d D U P A 1
C38_3 C 0.5648(7) 0.4411(8) 0.4224(8) 0.049(2) Uani 0.755(4) 1 d D U P A 1
F1_4 F 0.399(2) 0.448(3) 0.671(2) 0.085(7) Uani 0.245(4) 1 d D U P A 2
F2_4 F 0.3016(16) 0.480(3) 0.672(2) 0.087(6) Uani 0.245(4) 1 d D U P A 2
F3_4 F 0.3457(19) 0.461(2) 0.5662(17) 0.085(6) Uani 0.245(4) 1 d D U P A 2
F4_4 F 0.4493(15) 0.561(3) 0.7207(19) 0.088(6) Uani 0.245(4) 1 d D U P A 2
F5_4 F 0.4018(16) 0.708(2) 0.7263(19) 0.073(6) Uani 0.245(4) 1 d D U P A 2
F6_4 F 0.3513(17) 0.586(3) 0.7573(18) 0.095(6) Uani 0.245(4) 1 d D U P A 2
F7_4 F 0.2634(16) 0.584(3) 0.584(2) 0.081(6) Uani 0.245(4) 1 d D U P A 2
F8_4 F 0.2800(17) 0.680(3) 0.6741(18) 0.091(6) Uani 0.245(4) 1 d D U P A 2
F9_4 F 0.3149(17) 0.716(2) 0.5611(18) 0.087(6) Uani 0.245(4) 1 d D U P A 2
C35_4 C 0.3691(13) 0.600(2) 0.6298(15) 0.058(3) Uani 0.245(4) 1 d D U P A 2
C36_4 C 0.3522(16) 0.491(2) 0.6340(17) 0.070(3) Uani 0.245(4) 1 d D U P A 2
C37_4 C 0.3935(15) 0.615(2) 0.7113(16) 0.071(3) Uani 0.245(4) 1 d D U P A 2
C38_4 C 0.3060(14) 0.645(2) 0.6076(17) 0.067(4) Uani 0.245(4) 1 d D U P A 2
F1_5 F 0.3151(7) 0.7339(10) 0.4127(10) 0.115(4) Uani 0.755(4) 1 d D U P A 1
F2_5 F 0.2674(6) 0.6592(10) 0.3245(8) 0.094(4) Uani 0.755(4) 1 d D U P A 1
F3_5 F 0.2794(6) 0.5977(11) 0.4334(7) 0.096(3) Uani 0.755(4) 1 d D U P A 1
F4_5 F 0.3833(8) 0.7556(9) 0.3056(9) 0.114(4) Uani 0.755(4) 1 d D U P A 1
F5_5 F 0.4495(7) 0.6325(13) 0.2818(11) 0.128(5) Uani 0.755(4) 1 d D U P A 1
F6_5 F 0.3554(8) 0.6359(12) 0.2337(7) 0.108(4) Uani 0.755(4) 1 d D U P A 1
F7_5 F 0.3065(6) 0.4775(10) 0.3122(9) 0.103(4) Uani 0.755(4) 1 d D U P A 1
F8_5 F 0.4088(7) 0.4688(13) 0.3080(9) 0.109(4) Uani 0.755(4) 1 d D U P A 1
F9_5 F 0.3579(6) 0.4536(7) 0.4140(7) 0.087(3) Uani 0.755(4) 1 d D U P A 1
C35_5 C 0.3690(7) 0.6027(11) 0.3613(8) 0.060(2) Uani 0.755(4) 1 d D U P A 1
C36_5 C 0.3050(8) 0.6487(12) 0.3829(9) 0.078(3) Uani 0.755(4) 1 d D U P A 1
C37_5 C 0.3875(9) 0.6603(13) 0.2897(9) 0.085(3) Uani 0.755(4) 1 d D U P A 1
C38_5 C 0.3585(8) 0.4981(12) 0.3490(9) 0.073(3) Uani 0.755(4) 1 d D U P A 1
F1_6 F 0.532(2) 0.258(3) 0.470(3) 0.051(6) Uani 0.245(4) 1 d D U P A 2
F2_6 F 0.4399(11) 0.3144(19) 0.465(2) 0.058(5) Uani 0.245(4) 1 d D U P A 2
F3_6 F 0.5108(18) 0.367(2) 0.3853(15) 0.078(5) Uani 0.245(4) 1 d D U P A 2
F4_6 F 0.4882(15) 0.316(2) 0.5817(19) 0.079(6) Uani 0.245(4) 1 d D U P A 2
F5_6 F 0.5960(14) 0.359(2) 0.578(2) 0.072(6) Uani 0.245(4) 1 d D U P A 2
F6_6 F 0.5347(16) 0.4628(19) 0.6181(16) 0.072(5) Uani 0.245(4) 1 d D U P A 2
F7_6 F 0.5708(15) 0.5157(19) 0.4100(15) 0.059(5) Uani 0.245(4) 1 d D U P A 2
F8_6 F 0.6147(13) 0.4995(18) 0.5261(15) 0.068(5) Uani 0.245(4) 1 d D U P A 2
F9_6 F 0.6171(18) 0.384(2) 0.440(2) 0.075(6) Uani 0.245(4) 1 d D U P A 2
C35_6 C 0.5216(13) 0.424(2) 0.4974(14) 0.047(3) Uani 0.245(4) 1 d D U P A 2
C36_6 C 0.4985(13) 0.336(2) 0.4537(17) 0.055(4) Uani 0.245(4) 1 d D U P A 2
C37_6 C 0.5348(15) 0.388(2) 0.5790(16) 0.062(4) Uani 0.245(4) 1 d D U P A 2
C38_6 C 0.5840(13) 0.4566(19) 0.4636(15) 0.058(3) Uani 0.245(4) 1 d D U P A 2

loop_
_atom_site_aniso_label
_atom_site_aniso_U_11
_atom_site_aniso_U_22
_atom_site_aniso_U_33
_atom_site_aniso_U_23
_atom_site_aniso_U_13
_atom_site_aniso_U_12
Dy1 0.02278(19) 0.02033(19) 0.0327(2) 0.0010(3) -0.0009(3) 0.00095(11)
Cl1 0.0341(12) 0.0179(10) 0.0399(18) 0.0036(12) -0.0060(13) -0.0042(9)
Cl1A 0.051(5) 0.029(4) 0.033(5) 0.000(5) 0.009(5) -0.004(4)
Al1 0.0317(8) 0.0188(7) 0.0258(9) -0.0007(10) -0.0024(11) -0.0013(6)
O1 0.048(5) 0.043(4) 0.041(4) -0.008(4) 0.016(4) -0.004(4)
O1A 0.049(7) 0.043(7) 0.044(6) -0.011(6) 0.013(6) -0.006(7)
O2 0.037(4) 0.044(4) 0.036(4) 0.011(3) -0.015(3) -0.012(3)
O3 0.045(3) 0.021(2) 0.068(3) 0.001(3) -0.003(4) 0.0046(18)
C1 0.038(4) 0.032(4) 0.034(4) 0.005(3) 0.007(3) 0.000(3)
C2 0.035(4) 0.026(4) 0.048(5) 0.003(3) 0.000(3) 0.005(3)
C3 0.032(4) 0.030(4) 0.049(5) -0.003(3) 0.002(3) 0.001(3)
C4 0.031(4) 0.034(4) 0.036(4) 0.001(3) 0.002(3) -0.002(3)
C5 0.031(4) 0.031(4) 0.041(4) 0.001(3) 0.001(3) -0.003(3)
C6 0.050(5) 0.045(5) 0.036(5) -0.004(4) -0.002(3) 0.015(4)
C7 0.062(6) 0.060(6) 0.034(5) -0.001(4) -0.007(4) 0.004(5)
C8 0.077(7) 0.032(4) 0.056(6) -0.005(4) 0.015(5) 0.013(4)
C9 0.055(5) 0.058(6) 0.048(5) -0.010(4) 0.004(4) 0.012(5)
C10 0.050(5) 0.035(4) 0.060(6) 0.013(4) 0.011(4) -0.003(4)
C11 0.058(6) 0.048(5) 0.055(5) 0.016(4) 0.017(5) 0.004(5)
C12 0.044(5) 0.055(6) 0.068(7) 0.010(5) 0.010(4) -0.007(4)
C13 0.054(6) 0.041(5) 0.070(7) 0.003(4) 0.013(5) -0.007(4)
C14 0.037(4) 0.035(4) 0.058(6) 0.004(4) 0.005(4) 0.004(3)
C15 0.057(5) 0.049(5) 0.089(8) -0.004(7) 0.036(8) 0.017(4)
C16 0.052(5) 0.057(6) 0.048(5) 0.000(4) 0.012(4) 0.016(5)
C17 0.041(6) 0.135(13) 0.070(8) -0.035(8) 0.005(5) -0.029(7)
C18 0.029(4) 0.054(5) 0.046(5) 0.002(4) -0.007(3) 0.002(3)
C19 0.032(4) 0.047(4) 0.046(4) -0.003(4) -0.008(3) 0.004(3)
C20 0.031(4) 0.028(4) 0.051(5) 0.002(3) -0.002(3) 0.003(3)
C21 0.034(4) 0.032(4) 0.056(5) 0.001(4) -0.001(3) 0.002(3)
C22 0.039(4) 0.045(5) 0.055(5) 0.014(4) -0.008(4) -0.001(4)
C23 0.040(6) 0.107(10) 0.048(7) 0.028(6) 0.002(4) 0.004(5)
C24 0.063(8) 0.136(12) 0.059(7) 0.038(8) -0.002(6) -0.024(8)
C25 0.059(7) 0.148(12) 0.043(6) -0.007(7) 0.000(5) 0.022(8)
C26 0.057(8) 0.159(15) 0.066(8) 0.042(10) -0.013(6) -0.010(9)
C27 0.043(5) 0.044(5) 0.069(6) -0.019(4) -0.015(4) 0.005(4)
C28 0.061(7) 0.074(8) 0.083(8) -0.020(7) -0.022(6) 0.010(6)
C29 0.056(6) 0.062(7) 0.074(8) -0.020(6) -0.010(5) 0.027(5)
C30 0.062(7) 0.046(5) 0.087(8) -0.018(5) -0.005(6) -0.008(5)
C31 0.034(4) 0.037(4) 0.074(7) 0.001(4) 0.001(4) 0.012(3)
C32 0.053(6) 0.087(9) 0.074(7) -0.001(7) -0.004(5) 0.028(6)
C33 0.045(5) 0.050(5) 0.071(7) -0.006(5) 0.007(5) 0.009(4)
C34 0.047(5) 0.047(5) 0.129(14) -0.028(8) 0.004(8) 0.002(4)
O2A 0.047(7) 0.056(7) 0.050(6) 0.011(7) -0.015(6) -0.012(7)
F1_1 0.067(6) 0.063(5) 0.131(8) -0.025(5) 0.045(5) 0.015(4)
F2_1 0.083(6) 0.114(8) 0.092(7) -0.062(6) 0.045(5) -0.025(6)
F3_1 0.062(5) 0.076(7) 0.105(8) -0.063(6) 0.021(5) -0.028(4)
F4_1 0.092(8) 0.092(7) 0.092(7) -0.021(6) -0.027(6) 0.005(6)
F5_1 0.102(7) 0.082(6) 0.083(6) -0.032(5) -0.022(6) -0.019(6)
F6_1 0.075(7) 0.086(7) 0.111(7) -0.003(6) 0.033(6) -0.037(6)
F7_1 0.114(8) 0.151(9) 0.040(4) -0.006(5) 0.011(5) 0.017(8)
F8_1 0.134(9) 0.054(5) 0.056(7) 0.006(5) 0.025(6) -0.012(5)
F9_1 0.075(5) 0.124(8) 0.054(5) -0.019(6) 0.000(4) 0.008(5)
C35_1 0.056(4) 0.048(4) 0.047(4) -0.017(4) 0.023(4) -0.015(4)
C36_1 0.050(5) 0.065(5) 0.077(6) -0.037(4) 0.026(4) -0.015(4)
C37_1 0.069(6) 0.066(5) 0.066(5) -0.020(5) 0.008(5) -0.013(5)
C38_1 0.077(5) 0.072(5) 0.046(5) -0.008(5) 0.015(5) -0.004(5)
F1_2 0.067(8) 0.087(10) 0.081(10) -0.043(9) -0.010(8) -0.036(8)
F2_2 0.080(12) 0.125(14) 0.058(11) -0.028(12) -0.012(10) -0.049(12)
F3_2 0.078(11) 0.080(9) 0.053(10) 0.018(9) -0.026(9) -0.058(8)
F4_2 0.067(11) 0.078(10) 0.105(13) -0.015(11) -0.009(10) -0.029(9)
F5_2 0.087(13) 0.082(13) 0.084(9) -0.003(10) -0.002(9) -0.028(12)
F6_2 0.074(11) 0.106(14) 0.102(13) -0.013(13) -0.027(11) -0.030(10)
F7_2 0.084(13) 0.120(14) 0.089(9) 0.015(11) -0.053(9) -0.019(12)
F8_2 0.072(9) 0.118(12) 0.110(12) -0.003(11) -0.027(10) -0.010(9)
F9_2 0.090(13) 0.081(10) 0.109(14) 0.013(11) -0.047(12) 0.000(10)
C35_2 0.063(5) 0.072(5) 0.061(5) 0.003(5) -0.025(5) -0.019(5)
C36_2 0.075(7) 0.082(8) 0.068(7) -0.001(7) -0.017(6) -0.035(7)
C37_2 0.075(7) 0.079(7) 0.078(7) -0.006(7) -0.020(7) -0.022(6)
C38_2 0.077(7) 0.090(7) 0.083(7) 0.008(6) -0.033(6) -0.011(6)
F1_3 0.067(5) 0.021(3) 0.095(9) 0.002(6) 0.000(7) 0.009(3)
F2_3 0.063(5) 0.029(4) 0.116(7) -0.002(5) 0.015(5) -0.012(4)
F3_3 0.071(6) 0.047(4) 0.090(6) -0.027(4) -0.020(5) -0.007(4)
F4_3 0.084(6) 0.072(6) 0.067(5) 0.031(4) -0.025(5) -0.010(5)
F5_3 0.053(5) 0.044(5) 0.117(9) 0.010(5) -0.014(5) 0.010(4)
F6_3 0.075(7) 0.043(4) 0.087(7) -0.004(4) -0.042(5) 0.004(4)
F7_3 0.103(7) 0.095(8) 0.057(5) 0.015(5) 0.018(5) 0.019(6)
F8_3 0.059(5) 0.041(4) 0.090(6) 0.004(4) 0.020(4) -0.001(4)
F9_3 0.084(6) 0.046(5) 0.070(7) -0.004(4) 0.039(6) 0.011(4)
C35_3 0.046(4) 0.016(3) 0.058(4) -0.002(4) -0.002(4) 0.003(3)
C36_3 0.051(4) 0.014(3) 0.075(6) 0.000(4) -0.001(4) -0.001(3)
C37_3 0.049(5) 0.034(4) 0.070(5) 0.008(4) -0.012(4) -0.001(4)
C38_3 0.053(5) 0.034(5) 0.062(5) -0.004(4) 0.006(4) 0.006(4)
F1_4 0.107(11) 0.087(12) 0.062(13) -0.009(12) 0.008(11) 0.000(11)
F2_4 0.082(10) 0.071(13) 0.107(12) 0.009(12) 0.019(10) -0.018(10)
F3_4 0.094(14) 0.067(13) 0.093(10) -0.040(10) -0.013(10) 0.002(12)
F4_4 0.089(11) 0.118(13) 0.058(12) 0.008(12) 0.007(10) 0.004(10)
F5_4 0.075(12) 0.082(9) 0.062(12) -0.046(10) 0.033(10) -0.017(9)
F6_4 0.100(12) 0.112(13) 0.073(11) -0.015(12) 0.020(10) -0.009(11)
F7_4 0.068(10) 0.086(11) 0.087(12) -0.019(11) 0.005(10) -0.012(10)
F8_4 0.070(12) 0.109(13) 0.096(11) -0.040(11) 0.032(10) 0.007(11)
F9_4 0.102(14) 0.066(11) 0.094(13) -0.016(10) 0.008(12) 0.008(10)
C35_4 0.059(5) 0.059(5) 0.056(5) -0.019(5) 0.020(5) -0.012(5)
C36_4 0.080(7) 0.065(6) 0.067(6) -0.014(6) 0.013(6) -0.014(6)
C37_4 0.073(7) 0.076(7) 0.063(6) -0.023(6) 0.012(6) -0.009(6)
C38_4 0.060(6) 0.067(7) 0.073(7) -0.022(6) 0.020(6) -0.007(6)
F1_5 0.111(9) 0.095(7) 0.138(10) -0.022(7) -0.047(8) 0.030(6)
F2_5 0.067(6) 0.116(8) 0.100(7) 0.019(7) -0.051(6) -0.004(6)
F3_5 0.078(7) 0.127(8) 0.082(7) -0.004(7) 0.013(6) 0.009(7)
F4_5 0.124(9) 0.089(6) 0.130(9) 0.057(6) -0.052(8) -0.022(7)
F5_5 0.096(7) 0.144(11) 0.143(11) 0.011(9) 0.018(8) -0.039(7)
F6_5 0.122(9) 0.141(10) 0.060(6) 0.021(6) -0.016(6) -0.041(8)
F7_5 0.083(7) 0.098(8) 0.127(9) -0.052(7) -0.042(7) -0.022(6)
F8_5 0.096(8) 0.131(10) 0.100(9) -0.055(8) -0.016(6) 0.014(7)
F9_5 0.100(8) 0.050(5) 0.111(7) 0.002(5) -0.013(6) -0.010(5)
C35_5 0.058(5) 0.064(5) 0.057(5) 0.006(4) -0.030(4) -0.020(4)
C36_5 0.067(6) 0.085(6) 0.081(6) 0.002(5) -0.037(5) -0.006(5)
C37_5 0.085(6) 0.098(6) 0.072(6) 0.014(6) -0.020(5) -0.031(6)
C38_5 0.070(6) 0.073(6) 0.075(6) -0.019(5) -0.018(5) -0.016(5)
F1_6 0.057(10) 0.019(9) 0.077(14) -0.011(9) 0.011(11) 0.003(8)
F2_6 0.054(8) 0.031(9) 0.088(12) -0.007(11) -0.002(10) -0.001(8)
F3_6 0.091(11) 0.067(10) 0.075(9) -0.012(8) 0.000(9) 0.004(10)
F4_6 0.090(11) 0.054(10) 0.094(12) 0.031(10) 0.007(11) -0.019(9)
F5_6 0.067(9) 0.062(12) 0.087(14) 0.029(11) -0.015(10) 0.003(9)
F6_6 0.083(12) 0.056(9) 0.076(10) 0.006(9) -0.019(11) -0.011(9)
F7_6 0.058(11) 0.052(10) 0.069(10) -0.001(8) 0.009(9) -0.003(9)
F8_6 0.064(10) 0.042(9) 0.100(10) 0.006(8) -0.020(9) -0.019(8)
F9_6 0.073(12) 0.060(10) 0.092(13) 0.001(10) 0.023(12) 0.010(9)
C35_6 0.050(5) 0.023(5) 0.068(5) 0.001(5) -0.003(5) 0.003(4)
C36_6 0.056(6) 0.028(6) 0.079(7) -0.007(6) -0.004(7) 0.003(6)
C37_6 0.064(7) 0.043(7) 0.078(7) 0.010(6) -0.009(7) 0.000(6)
C38_6 0.057(6) 0.040(6) 0.076(7) 0.000(6) 0.003(6) -0.002(6)

_geom_special_details            
;
 All esds (except the esd in the dihedral angle between two l.s. planes)
 are estimated using the full covariance matrix.  The cell esds are taken
 into account individually in the estimation of esds in distances, angles
 and torsion angles; correlations between esds in cell parameters are only
 used when they are defined by crystal symmetry.  An approximate (isotropic)
 treatment of cell esds is used for estimating esds involving l.s. planes.
;
loop_
_geom_bond_atom_site_label_1
_geom_bond_atom_site_label_2
_geom_bond_distance
_geom_bond_site_symmetry_2
_geom_bond_publ_flag
Dy1 Cl1 2.783(3) . ?
Dy1 Cl1A 2.825(10) . ?
Dy1 C1 2.692(9) . ?
Dy1 C2 2.772(9) . ?
Dy1 C3 2.624(9) . ?
Dy1 C4 2.554(9) . ?
Dy1 C5 2.576(9) . ?
Dy1 C18 2.724(10) . ?
Dy1 C19 2.711(9) . ?
Dy1 C20 2.610(9) . ?
Dy1 C21 2.596(9) . ?
Dy1 C22 2.606(9) . ?
Cl1 Al1 2.222(3) . ?
Cl1A Al1 2.210(10) . ?
Al1 O1 1.691(9) . ?
Al1 O1A 1.74(2) . ?
Al1 O2 1.727(9) . ?
Al1 O3 1.689(5) . ?
Al1 O2A 1.702(19) . ?
O1 C35_1 1.401(13) . ?
O1A C35_4 1.41(2) . ?
O2 C35_5 1.368(13) . ?
O3 C35_3 1.380(13) . ?
O3 C35_6 1.27(3) . ?
C1 C2 1.445(12) . ?
C1 C5 1.449(12) . ?
C1 C6 1.541(13) . ?
C2 C3 1.429(12) . ?
C2 C10 1.540(13) . ?
C3 H3 0.9500 . ?
C3 C4 1.419(12) . ?
C4 C5 1.400(12) . ?
C4 C14 1.552(12) . ?
C5 H5 0.9500 . ?
C6 C7 1.529(14) . ?
C6 C8 1.542(15) . ?
C6 C9 1.566(14) . ?
C7 H7A 0.9800 . ?
C7 H7B 0.9800 . ?
C7 H7C 0.9800 . ?
C8 H8A 0.9800 . ?
C8 H8B 0.9800 . ?
C8 H8C 0.9800 . ?
C9 H9A 0.9800 . ?
C9 H9B 0.9800 . ?
C9 H9C 0.9800 . ?
C10 C11 1.568(16) . ?
C10 C12 1.522(15) . ?
C10 C13 1.526(14) . ?
C11 H11A 0.9800 . ?
C11 H11B 0.9800 . ?
C11 H11C 0.9800 . ?
C12 H12A 0.9800 . ?
C12 H12B 0.9800 . ?
C12 H12C 0.9800 . ?
C13 H13A 0.9800 . ?
C13 H13B 0.9800 . ?
C13 H13C 0.9800 . ?
C14 C15 1.526(12) . ?
C14 C16 1.511(15) . ?
C14 C17 1.478(15) . ?
C15 H15A 0.9800 . ?
C15 H15B 0.9800 . ?
C15 H15C 0.9800 . ?
C16 H16A 0.9800 . ?
C16 H16B 0.9800 . ?
C16 H16C 0.9800 . ?
C17 H17A 0.9800 . ?
C17 H17B 0.9800 . ?
C17 H17C 0.9800 . ?
C18 C19 1.441(14) . ?
C18 C22 1.444(14) . ?
C18 C23 1.564(16) . ?
C19 C20 1.429(13) . ?
C19 C27 1.542(14) . ?
C20 H20 0.9500 . ?
C20 C21 1.400(13) . ?
C21 C22 1.407(14) . ?
C21 C31 1.535(12) . ?
C22 H22 0.9500 . ?
C23 C24 1.43(2) . ?
C23 C25 1.56(2) . ?
C23 C26 1.589(18) . ?
C24 H24A 0.9800 . ?
C24 H24B 0.9800 . ?
C24 H24C 0.9800 . ?
C25 H25A 0.9800 . ?
C25 H25B 0.9800 . ?
C25 H25C 0.9800 . ?
C26 H26A 0.9800 . ?
C26 H26B 0.9800 . ?
C26 H26C 0.9800 . ?
C27 C28 1.546(17) . ?
C27 C29 1.551(14) . ?
C27 C30 1.581(19) . ?
C28 H28A 0.9800 . ?
C28 H28B 0.9800 . ?
C28 H28C 0.9800 . ?
C29 H29A 0.9800 . ?
C29 H29B 0.9800 . ?
C29 H29C 0.9800 . ?
C30 H30A 0.9800 . ?
C30 H30B 0.9800 . ?
C30 H30C 0.9800 . ?
C31 C32 1.580(16) . ?
C31 C33 1.513(16) . ?
C31 C34 1.494(14) . ?
C32 H32A 0.9800 . ?
C32 H32B 0.9800 . ?
C32 H32C 0.9800 . ?
C33 H33A 0.9800 . ?
C33 H33B 0.9800 . ?
C33 H33C 0.9800 . ?
C34 H34A 0.9800 . ?
C34 H34B 0.9800 . ?
C34 H34C 0.9800 . ?
O2A C35_2 1.37(2) . ?
F1_1 C36_1 1.354(17) . ?
F2_1 C36_1 1.273(15) . ?
F3_1 C36_1 1.288(15) . ?
F4_1 C37_1 1.394(18) . ?
F5_1 C37_1 1.316(16) . ?
F6_1 C37_1 1.300(17) . ?
F7_1 C38_1 1.292(16) . ?
F8_1 C38_1 1.385(18) . ?
F9_1 C38_1 1.360(16) . ?
C35_1 C36_1 1.558(16) . ?
C35_1 C37_1 1.57(2) . ?
C35_1 C38_1 1.54(2) . ?
F1_2 C36_2 1.36(2) . ?
F2_2 C36_2 1.31(2) . ?
F3_2 C36_2 1.35(2) . ?
F4_2 C37_2 1.42(2) . ?
F5_2 C37_2 1.38(2) . ?
F6_2 C37_2 1.28(2) . ?
F7_2 C38_2 1.34(2) . ?
F8_2 C38_2 1.41(2) . ?
F9_2 C38_2 1.30(2) . ?
C35_2 C36_2 1.58(2) . ?
C35_2 C37_2 1.58(3) . ?
C35_2 C38_2 1.56(3) . ?
F1_3 C36_3 1.348(12) . ?
F2_3 C36_3 1.257(14) . ?
F3_3 C36_3 1.360(15) . ?
F4_3 C37_3 1.417(17) . ?
F5_3 C37_3 1.358(16) . ?
F6_3 C37_3 1.262(15) . ?
F7_3 C38_3 1.314(16) . ?
F8_3 C38_3 1.417(16) . ?
F9_3 C38_3 1.298(14) . ?
C35_3 C36_3 1.560(12) . ?
C35_3 C37_3 1.557(17) . ?
C35_3 C38_3 1.520(17) . ?
F1_4 C36_4 1.34(2) . ?
F2_4 C36_4 1.29(2) . ?
F3_4 C36_4 1.31(2) . ?
F4_4 C37_4 1.42(2) . ?
F5_4 C37_4 1.36(2) . ?
F6_4 C37_4 1.29(2) . ?
F7_4 C38_4 1.33(2) . ?
F8_4 C38_4 1.42(2) . ?
F9_4 C38_4 1.32(2) . ?
C35_4 C36_4 1.60(2) . ?
C35_4 C37_4 1.58(2) . ?
C35_4 C38_4 1.54(2) . ?
F1_5 C36_5 1.345(18) . ?
F2_5 C36_5 1.336(16) . ?
F3_5 C36_5 1.290(19) . ?
F4_5 C37_5 1.39(2) . ?
F5_5 C37_5 1.38(2) . ?
F6_5 C37_5 1.272(18) . ?
F7_5 C38_5 1.323(17) . ?
F8_5 C38_5 1.366(19) . ?
F9_5 C38_5 1.339(18) . ?
C35_5 C36_5 1.560(19) . ?
C35_5 C37_5 1.58(2) . ?
C35_5 C38_5 1.523(19) . ?
F1_6 C36_6 1.35(2) . ?
F2_6 C36_6 1.30(2) . ?
F3_6 C36_6 1.34(2) . ?
F4_6 C37_6 1.42(2) . ?
F5_6 C37_6 1.36(2) . ?
F6_6 C37_6 1.29(2) . ?
F7_6 C38_6 1.32(2) . ?
F8_6 C38_6 1.44(2) . ?
F9_6 C38_6 1.33(2) . ?
C35_6 C36_6 1.55(2) . ?
C35_6 C37_6 1.59(3) . ?
C35_6 C38_6 1.53(2) . ?

loop_
_geom_angle_atom_site_label_1
_geom_angle_atom_site_label_2
_geom_angle_atom_site_label_3
_geom_angle
_geom_angle_site_symmetry_1
_geom_angle_site_symmetry_3
_geom_angle_publ_flag
C1 Dy1 Cl1 96.6(2) . . ?
C1 Dy1 Cl1A 81.6(3) . . ?
C1 Dy1 C2 30.6(3) . . ?
C1 Dy1 C18 165.9(3) . . ?
C1 Dy1 C19 135.9(3) . . ?
C2 Dy1 Cl1 126.7(2) . . ?
C2 Dy1 Cl1A 112.0(3) . . ?
C3 Dy1 Cl1 128.0(2) . . ?
C3 Dy1 Cl1A 118.0(3) . . ?
C3 Dy1 C1 51.3(3) . . ?
C3 Dy1 C2 30.5(3) . . ?
C3 Dy1 C18 123.7(3) . . ?
C3 Dy1 C19 99.4(3) . . ?
C4 Dy1 Cl1 97.2(2) . . ?
C4 Dy1 Cl1A 89.7(3) . . ?
C4 Dy1 C1 53.0(3) . . ?
C4 Dy1 C2 52.0(3) . . ?
C4 Dy1 C3 31.8(3) . . ?
C4 Dy1 C5 31.7(3) . . ?
C4 Dy1 C18 131.7(3) . . ?
C4 Dy1 C19 121.1(3) . . ?
C4 Dy1 C20 134.3(3) . . ?
C4 Dy1 C21 163.5(3) . . ?
C4 Dy1 C22 160.3(3) . . ?
C5 Dy1 Cl1 79.5(2) . . ?
C5 Dy1 Cl1A 67.2(3) . . ?
C5 Dy1 C1 31.8(3) . . ?
C5 Dy1 C2 51.0(3) . . ?
C5 Dy1 C3 51.3(3) . . ?
C5 Dy1 C18 159.5(3) . . ?
C5 Dy1 C19 150.4(3) . . ?
C5 Dy1 C20 145.1(3) . . ?
C5 Dy1 C21 148.2(3) . . ?
C5 Dy1 C22 158.1(3) . . ?
C18 Dy1 Cl1 95.8(2) . . ?
C18 Dy1 Cl1A 110.4(3) . . ?
C18 Dy1 C2 137.5(3) . . ?
C19 Dy1 Cl1 126.3(2) . . ?
C19 Dy1 Cl1A 140.4(3) . . ?
C19 Dy1 C2 106.9(3) . . ?
C19 Dy1 C18 30.7(3) . . ?
C20 Dy1 Cl1 128.4(2) . . ?
C20 Dy1 Cl1A 135.1(3) . . ?
C20 Dy1 C1 115.2(3) . . ?
C20 Dy1 C2 94.6(3) . . ?
C20 Dy1 C3 103.4(3) . . ?
C20 Dy1 C18 51.1(3) . . ?
C20 Dy1 C19 31.1(3) . . ?
C21 Dy1 Cl1 98.2(2) . . ?
C21 Dy1 Cl1A 103.9(3) . . ?
C21 Dy1 C1 119.2(3) . . ?
C21 Dy1 C2 113.1(3) . . ?
C21 Dy1 C3 131.9(3) . . ?
C21 Dy1 C18 52.0(3) . . ?
C21 Dy1 C19 51.9(3) . . ?
C21 Dy1 C20 31.2(3) . . ?
C21 Dy1 C22 31.4(3) . . ?
C22 Dy1 Cl1 79.7(2) . . ?
C22 Dy1 Cl1A 91.1(4) . . ?
C22 Dy1 C1 146.4(3) . . ?
C22 Dy1 C2 143.8(3) . . ?
C22 Dy1 C3 150.6(3) . . ?
C22 Dy1 C18 31.3(3) . . ?
C22 Dy1 C19 51.3(3) . . ?
C22 Dy1 C20 51.1(3) . . ?
Al1 Cl1 Dy1 153.45(16) . . ?
Al1 Cl1A Dy1 150.6(5) . . ?
O1 Al1 Cl1 108.1(4) . . ?
O1 Al1 O2 107.4(6) . . ?
O1A Al1 Cl1A 106.4(11) . . ?
O2 Al1 Cl1 105.4(4) . . ?
O3 Al1 Cl1 105.5(2) . . ?
O3 Al1 Cl1A 107.2(3) . . ?
O3 Al1 O1 115.6(5) . . ?
O3 Al1 O1A 107.4(14) . . ?
O3 Al1 O2 114.2(5) . . ?
O3 Al1 O2A 117.7(14) . . ?
O2A Al1 Cl1A 107.4(13) . . ?
O2A Al1 O1A 110.0(19) . . ?
C35_1 O1 Al1 149.1(11) . . ?
C35_4 O1A Al1 142(3) . . ?
C35_5 O2 Al1 141.0(10) . . ?
C35_3 O3 Al1 155.0(6) . . ?
C35_6 O3 Al1 157.8(12) . . ?
C2 C1 Dy1 77.8(5) . . ?
C2 C1 C5 106.0(7) . . ?
C2 C1 C6 134.7(8) . . ?
C5 C1 Dy1 69.7(5) . . ?
C5 C1 C6 118.3(8) . . ?
C6 C1 Dy1 125.0(6) . . ?
C1 C2 Dy1 71.6(5) . . ?
C1 C2 C10 132.8(9) . . ?
C3 C2 Dy1 69.0(5) . . ?
C3 C2 C1 106.5(7) . . ?
C3 C2 C10 118.9(8) . . ?
C10 C2 Dy1 135.4(6) . . ?
Dy1 C3 H3 115.2 . . ?
C2 C3 Dy1 80.5(5) . . ?
C2 C3 H3 124.7 . . ?
C4 C3 Dy1 71.4(5) . . ?
C4 C3 C2 110.7(7) . . ?
C4 C3 H3 124.7 . . ?
C3 C4 Dy1 76.9(5) . . ?
C3 C4 C14 125.7(8) . . ?
C5 C4 Dy1 75.0(5) . . ?
C5 C4 C3 106.0(7) . . ?
C5 C4 C14 128.0(8) . . ?
C14 C4 Dy1 110.3(6) . . ?
Dy1 C5 H5 115.3 . . ?
C1 C5 Dy1 78.5(5) . . ?
C1 C5 H5 124.7 . . ?
C4 C5 Dy1 73.3(5) . . ?
C4 C5 C1 110.6(7) . . ?
C4 C5 H5 124.7 . . ?
C1 C6 C8 110.1(8) . . ?
C1 C6 C9 114.6(9) . . ?
C7 C6 C1 109.9(8) . . ?
C7 C6 C8 106.9(10) . . ?
C7 C6 C9 110.0(9) . . ?
C8 C6 C9 105.0(8) . . ?
C6 C7 H7A 109.5 . . ?
C6 C7 H7B 109.5 . . ?
C6 C7 H7C 109.5 . . ?
H7A C7 H7B 109.5 . . ?
H7A C7 H7C 109.5 . . ?
H7B C7 H7C 109.5 . . ?
C6 C8 H8A 109.5 . . ?
C6 C8 H8B 109.5 . . ?
C6 C8 H8C 109.5 . . ?
H8A C8 H8B 109.5 . . ?
H8A C8 H8C 109.5 . . ?
H8B C8 H8C 109.5 . . ?
C6 C9 H9A 109.5 . . ?
C6 C9 H9B 109.5 . . ?
C6 C9 H9C 109.5 . . ?
H9A C9 H9B 109.5 . . ?
H9A C9 H9C 109.5 . . ?
H9B C9 H9C 109.5 . . ?
C2 C10 C11 109.7(9) . . ?
C12 C10 C2 114.6(8) . . ?
C12 C10 C11 109.7(9) . . ?
C12 C10 C13 106.4(10) . . ?
C13 C10 C2 110.9(9) . . ?
C13 C10 C11 105.1(9) . . ?
C10 C11 H11A 109.5 . . ?
C10 C11 H11B 109.5 . . ?
C10 C11 H11C 109.5 . . ?
H11A C11 H11B 109.5 . . ?
H11A C11 H11C 109.5 . . ?
H11B C11 H11C 109.5 . . ?
C10 C12 H12A 109.5 . . ?
C10 C12 H12B 109.5 . . ?
C10 C12 H12C 109.5 . . ?
H12A C12 H12B 109.5 . . ?
H12A C12 H12C 109.5 . . ?
H12B C12 H12C 109.5 . . ?
C10 C13 H13A 109.5 . . ?
C10 C13 H13B 109.5 . . ?
C10 C13 H13C 109.5 . . ?
H13A C13 H13B 109.5 . . ?
H13A C13 H13C 109.5 . . ?
H13B C13 H13C 109.5 . . ?
C15 C14 C4 109.3(8) . . ?
C16 C14 C4 104.8(7) . . ?
C16 C14 C15 108.3(11) . . ?
C17 C14 C4 108.7(9) . . ?
C17 C14 C15 113.6(11) . . ?
C17 C14 C16 111.7(11) . . ?
C14 C15 H15A 109.5 . . ?
C14 C15 H15B 109.5 . . ?
C14 C15 H15C 109.5 . . ?
H15A C15 H15B 109.5 . . ?
H15A C15 H15C 109.5 . . ?
H15B C15 H15C 109.5 . . ?
Dy1 C16 H16A 57.8 . . ?
Dy1 C16 H16B 63.4 . . ?
Dy1 C16 H16C 156.8 . . ?
C14 C16 Dy1 93.5(6) . . ?
C14 C16 H16A 109.5 . . ?
C14 C16 H16B 109.5 . . ?
C14 C16 H16C 109.5 . . ?
H16A C16 H16B 109.5 . . ?
H16A C16 H16C 109.5 . . ?
H16B C16 H16C 109.5 . . ?
C14 C17 H17A 109.5 . . ?
C14 C17 H17B 109.5 . . ?
C14 C17 H17C 109.5 . . ?
H17A C17 H17B 109.5 . . ?
H17A C17 H17C 109.5 . . ?
H17B C17 H17C 109.5 . . ?
C19 C18 Dy1 74.1(5) . . ?
C19 C18 C22 106.0(9) . . ?
C19 C18 C23 136.3(11) . . ?
C22 C18 Dy1 69.8(5) . . ?
C22 C18 C23 116.5(10) . . ?
C23 C18 Dy1 129.1(7) . . ?
C18 C19 Dy1 75.1(5) . . ?
C18 C19 C27 130.9(9) . . ?
C20 C19 Dy1 70.6(5) . . ?
C20 C19 C18 106.8(8) . . ?
C20 C19 C27 121.3(9) . . ?
C27 C19 Dy1 127.9(6) . . ?
Dy1 C20 H20 114.9 . . ?
C19 C20 Dy1 78.3(5) . . ?
C19 C20 H20 124.8 . . ?
C21 C20 Dy1 73.8(5) . . ?
C21 C20 C19 110.5(8) . . ?
C21 C20 H20 124.8 . . ?
C20 C21 Dy1 75.0(5) . . ?
C20 C21 C22 106.7(8) . . ?
C20 C21 C31 127.4(8) . . ?
C22 C21 Dy1 74.7(5) . . ?
C22 C21 C31 124.4(8) . . ?
C31 C21 Dy1 126.7(7) . . ?
Dy1 C22 H22 114.3 . . ?
C18 C22 Dy1 78.8(5) . . ?
C18 C22 H22 125.0 . . ?
C21 C22 Dy1 73.9(5) . . ?
C21 C22 C18 110.0(8) . . ?
C21 C22 H22 125.0 . . ?
C18 C23 C26 104.9(10) . . ?
C24 C23 C18 112.2(13) . . ?
C24 C23 C25 108.9(12) . . ?
C24 C23 C26 108.5(12) . . ?
C25 C23 C18 115.0(11) . . ?
C25 C23 C26 106.9(14) . . ?
C23 C24 H24A 109.5 . . ?
C23 C24 H24B 109.5 . . ?
C23 C24 H24C 109.5 . . ?
H24A C24 H24B 109.5 . . ?
H24A C24 H24C 109.5 . . ?
H24B C24 H24C 109.5 . . ?
C23 C25 H25A 109.5 . . ?
C23 C25 H25B 109.5 . . ?
C23 C25 H25C 109.5 . . ?
H25A C25 H25B 109.5 . . ?
H25A C25 H25C 109.5 . . ?
H25B C25 H25C 109.5 . . ?
C23 C26 H26A 109.5 . . ?
C23 C26 H26B 109.5 . . ?
C23 C26 H26C 109.5 . . ?
H26A C26 H26B 109.5 . . ?
H26A C26 H26C 109.5 . . ?
H26B C26 H26C 109.5 . . ?
C19 C27 C28 110.3(10) . . ?
C19 C27 C29 114.8(9) . . ?
C19 C27 C30 109.4(9) . . ?
C28 C27 C29 111.1(10) . . ?
C28 C27 C30 104.5(10) . . ?
C29 C27 C30 106.1(11) . . ?
C27 C28 H28A 109.5 . . ?
C27 C28 H28B 109.5 . . ?
C27 C28 H28C 109.5 . . ?
H28A C28 H28B 109.5 . . ?
H28A C28 H28C 109.5 . . ?
H28B C28 H28C 109.5 . . ?
C27 C29 H29A 109.5 . . ?
C27 C29 H29B 109.5 . . ?
C27 C29 H29C 109.5 . . ?
H29A C29 H29B 109.5 . . ?
H29A C29 H29C 109.5 . . ?
H29B C29 H29C 109.5 . . ?
C27 C30 H30A 109.5 . . ?
C27 C30 H30B 109.5 . . ?
C27 C30 H30C 109.5 . . ?
H30A C30 H30B 109.5 . . ?
H30A C30 H30C 109.5 . . ?
H30B C30 H30C 109.5 . . ?
C21 C31 C32 106.3(9) . . ?
C33 C31 C21 112.1(8) . . ?
C33 C31 C32 108.2(9) . . ?
C34 C31 C21 109.7(8) . . ?
C34 C31 C32 107.1(10) . . ?
C34 C31 C33 113.0(12) . . ?
C31 C32 H32A 109.5 . . ?
C31 C32 H32B 109.5 . . ?
C31 C32 H32C 109.5 . . ?
H32A C32 H32B 109.5 . . ?
H32A C32 H32C 109.5 . . ?
H32B C32 H32C 109.5 . . ?
C31 C33 H33A 109.5 . . ?
C31 C33 H33B 109.5 . . ?
C31 C33 H33C 109.5 . . ?
H33A C33 H33B 109.5 . . ?
H33A C33 H33C 109.5 . . ?
H33B C33 H33C 109.5 . . ?
C31 C34 H34A 109.5 . . ?
C31 C34 H34B 109.5 . . ?
C31 C34 H34C 109.5 . . ?
H34A C34 H34B 109.5 . . ?
H34A C34 H34C 109.5 . . ?
H34B C34 H34C 109.5 . . ?
C35_2 O2A Al1 148(3) . . ?
O1 C35_1 C36_1 110.9(11) . . ?
O1 C35_1 C37_1 105.4(12) . . ?
O1 C35_1 C38_1 114.5(11) . . ?
C36_1 C35_1 C37_1 105.9(11) . . ?
C38_1 C35_1 C36_1 109.0(12) . . ?
C38_1 C35_1 C37_1 110.9(12) . . ?
F1_1 C36_1 C35_1 106.6(11) . . ?
F2_1 C36_1 F1_1 107.0(14) . . ?
F2_1 C36_1 F3_1 116.3(13) . . ?
F2_1 C36_1 C35_1 114.6(12) . . ?
F3_1 C36_1 F1_1 101.1(13) . . ?
F3_1 C36_1 C35_1 109.8(11) . . ?
F4_1 C37_1 C35_1 107.0(12) . . ?
F5_1 C37_1 F4_1 107.1(14) . . ?
F5_1 C37_1 C35_1 109.7(12) . . ?
F6_1 C37_1 F4_1 112.8(15) . . ?
F6_1 C37_1 F5_1 109.0(14) . . ?
F6_1 C37_1 C35_1 111.1(13) . . ?
F7_1 C38_1 F8_1 109.1(14) . . ?
F7_1 C38_1 F9_1 109.8(13) . . ?
F7_1 C38_1 C35_1 113.4(13) . . ?
F8_1 C38_1 C35_1 110.6(13) . . ?
F9_1 C38_1 F8_1 106.9(13) . . ?
F9_1 C38_1 C35_1 106.8(12) . . ?
O2A C35_2 C36_2 140(3) . . ?
O2A C35_2 C37_2 92(2) . . ?
O2A C35_2 C38_2 108(2) . . ?
C37_2 C35_2 C36_2 108(2) . . ?
C38_2 C35_2 C36_2 98.2(19) . . ?
C38_2 C35_2 C37_2 108(2) . . ?
F1_2 C36_2 C35_2 107(2) . . ?
F2_2 C36_2 F1_2 109(3) . . ?
F2_2 C36_2 F3_2 117(3) . . ?
F2_2 C36_2 C35_2 108(2) . . ?
F3_2 C36_2 F1_2 113(2) . . ?
F3_2 C36_2 C35_2 102(2) . . ?
F4_2 C37_2 C35_2 105(2) . . ?
F5_2 C37_2 F4_2 114(3) . . ?
F5_2 C37_2 C35_2 103(2) . . ?
F6_2 C37_2 F4_2 120(3) . . ?
F6_2 C37_2 F5_2 104(3) . . ?
F6_2 C37_2 C35_2 109(3) . . ?
F7_2 C38_2 F8_2 106(3) . . ?
F7_2 C38_2 C35_2 106(2) . . ?
F8_2 C38_2 C35_2 104(2) . . ?
F9_2 C38_2 F7_2 111(3) . . ?
F9_2 C38_2 F8_2 120(3) . . ?
F9_2 C38_2 C35_2 110(2) . . ?
O3 C35_3 C36_3 105.7(8) . . ?
O3 C35_3 C37_3 108.5(10) . . ?
O3 C35_3 C38_3 110.2(10) . . ?
C37_3 C35_3 C36_3 109.9(10) . . ?
C38_3 C35_3 C36_3 110.9(10) . . ?
C38_3 C35_3 C37_3 111.4(10) . . ?
F1_3 C36_3 F3_3 104.3(11) . . ?
F1_3 C36_3 C35_3 110.7(11) . . ?
F2_3 C36_3 F1_3 110.7(11) . . ?
F2_3 C36_3 F3_3 107.2(11) . . ?
F2_3 C36_3 C35_3 114.9(10) . . ?
F3_3 C36_3 C35_3 108.5(10) . . ?
F4_3 C37_3 C35_3 109.5(11) . . ?
F5_3 C37_3 F4_3 101.6(11) . . ?
F5_3 C37_3 C35_3 109.7(12) . . ?
F6_3 C37_3 F4_3 107.1(13) . . ?
F6_3 C37_3 F5_3 111.8(12) . . ?
F6_3 C37_3 C35_3 116.0(11) . . ?
F7_3 C38_3 F8_3 101.5(11) . . ?
F7_3 C38_3 C35_3 113.1(11) . . ?
F8_3 C38_3 C35_3 108.1(11) . . ?
F9_3 C38_3 F7_3 113.5(13) . . ?
F9_3 C38_3 F8_3 103.2(12) . . ?
F9_3 C38_3 C35_3 115.7(11) . . ?
O1A C35_4 C36_4 115(3) . . ?
O1A C35_4 C37_4 109(2) . . ?
O1A C35_4 C38_4 112(3) . . ?
C37_4 C35_4 C36_4 99.3(18) . . ?
C38_4 C35_4 C36_4 102.9(19) . . ?
C38_4 C35_4 C37_4 118(2) . . ?
F1_4 C36_4 C35_4 108(3) . . ?
F2_4 C36_4 F1_4 107(3) . . ?
F2_4 C36_4 F3_4 112(3) . . ?
F2_4 C36_4 C35_4 110(2) . . ?
F3_4 C36_4 F1_4 113(3) . . ?
F3_4 C36_4 C35_4 107(2) . . ?
F4_4 C37_4 C35_4 108(2) . . ?
F5_4 C37_4 F4_4 113(3) . . ?
F5_4 C37_4 C35_4 111(2) . . ?
F6_4 C37_4 F4_4 109(3) . . ?
F6_4 C37_4 F5_4 105(3) . . ?
F6_4 C37_4 C35_4 109(2) . . ?
F7_4 C38_4 F8_4 104(3) . . ?
F7_4 C38_4 C35_4 114(2) . . ?
F8_4 C38_4 C35_4 105(2) . . ?
F9_4 C38_4 F7_4 113(3) . . ?
F9_4 C38_4 F8_4 109(3) . . ?
F9_4 C38_4 C35_4 111(2) . . ?
O2 C35_5 C36_5 115.2(13) . . ?
O2 C35_5 C37_5 101.6(12) . . ?
O2 C35_5 C38_5 114.0(12) . . ?
C36_5 C35_5 C37_5 101.8(13) . . ?
C38_5 C35_5 C36_5 108.7(13) . . ?
C38_5 C35_5 C37_5 115.0(13) . . ?
F1_5 C36_5 C35_5 110.0(14) . . ?
F2_5 C36_5 F1_5 108.1(14) . . ?
F2_5 C36_5 C35_5 111.6(14) . . ?
F3_5 C36_5 F1_5 106.9(16) . . ?
F3_5 C36_5 F2_5 112.0(15) . . ?
F3_5 C36_5 C35_5 108.1(14) . . ?
F4_5 C37_5 C35_5 108.7(14) . . ?
F5_5 C37_5 F4_5 111.3(16) . . ?
F5_5 C37_5 C35_5 99.9(14) . . ?
F6_5 C37_5 F4_5 113.4(16) . . ?
F6_5 C37_5 F5_5 110.4(18) . . ?
F6_5 C37_5 C35_5 112.3(14) . . ?
F7_5 C38_5 F8_5 108.1(14) . . ?
F7_5 C38_5 F9_5 109.4(15) . . ?
F7_5 C38_5 C35_5 114.4(14) . . ?
F8_5 C38_5 C35_5 105.3(14) . . ?
F9_5 C38_5 F8_5 110.0(16) . . ?
F9_5 C38_5 C35_5 109.6(12) . . ?
O3 C35_6 C36_6 111(2) . . ?
O3 C35_6 C37_6 109(2) . . ?
O3 C35_6 C38_6 114(2) . . ?
C36_6 C35_6 C37_6 105.7(19) . . ?
C38_6 C35_6 C36_6 108(2) . . ?
C38_6 C35_6 C37_6 108.6(19) . . ?
F1_6 C36_6 C35_6 113(2) . . ?
F2_6 C36_6 F1_6 105(3) . . ?
F2_6 C36_6 F3_6 114(3) . . ?
F2_6 C36_6 C35_6 114(2) . . ?
F3_6 C36_6 F1_6 112(3) . . ?
F3_6 C36_6 C35_6 98(2) . . ?
F4_6 C37_6 C35_6 98.2(19) . . ?
F5_6 C37_6 F4_6 116(3) . . ?
F5_6 C37_6 C35_6 105(2) . . ?
F6_6 C37_6 F4_6 125(3) . . ?
F6_6 C37_6 F5_6 105(3) . . ?
F6_6 C37_6 C35_6 104(2) . . ?
F7_6 C38_6 F8_6 114(2) . . ?
F7_6 C38_6 F9_6 112(3) . . ?
F7_6 C38_6 C35_6 108(2) . . ?
F8_6 C38_6 C35_6 102(2) . . ?
F9_6 C38_6 F8_6 110(3) . . ?
F9_6 C38_6 C35_6 110(2) . . ?

loop_
_geom_torsion_atom_site_label_1
_geom_torsion_atom_site_label_2
_geom_torsion_atom_site_label_3
_geom_torsion_atom_site_label_4
_geom_torsion
_geom_torsion_site_symmetry_1
_geom_torsion_site_symmetry_2
_geom_torsion_site_symmetry_3
_geom_torsion_site_symmetry_4
_geom_torsion_publ_flag
Dy1 C1 C2 C3 -60.5(6) . . . . ?
Dy1 C1 C2 C10 135.6(10) . . . . ?
Dy1 C1 C5 C4 67.0(6) . . . . ?
Dy1 C1 C6 C7 158.2(7) . . . . ?
Dy1 C1 C6 C8 40.7(11) . . . . ?
Dy1 C1 C6 C9 -77.3(10) . . . . ?
Dy1 C2 C3 C4 -65.8(6) . . . . ?
Dy1 C2 C10 C11 154.3(7) . . . . ?
Dy1 C2 C10 C12 30.4(14) . . . . ?
Dy1 C2 C10 C13 -90.1(11) . . . . ?
Dy1 C3 C4 C5 -69.9(6) . . . . ?
Dy1 C3 C4 C14 105.7(9) . . . . ?
Dy1 C4 C5 C1 -70.4(7) . . . . ?
Dy1 C4 C14 C15 117.4(9) . . . . ?
Dy1 C4 C14 C16 1.5(9) . . . . ?
Dy1 C4 C14 C17 -118.1(10) . . . . ?
Dy1 C18 C19 C20 -63.9(6) . . . . ?
Dy1 C18 C19 C27 127.7(10) . . . . ?
Dy1 C18 C22 C21 68.1(7) . . . . ?
Dy1 C18 C23 C24 46.7(15) . . . . ?
Dy1 C18 C23 C25 -78.5(15) . . . . ?
Dy1 C18 C23 C26 164.3(10) . . . . ?
Dy1 C19 C20 C21 -67.6(6) . . . . ?
Dy1 C19 C27 C28 162.9(8) . . . . ?
Dy1 C19 C27 C29 36.5(15) . . . . ?
Dy1 C19 C27 C30 -82.6(10) . . . . ?
Dy1 C20 C21 C22 -68.6(6) . . . . ?
Dy1 C20 C21 C31 125.0(10) . . . . ?
Dy1 C21 C22 C18 -71.3(7) . . . . ?
Dy1 C21 C31 C32 -163.9(8) . . . . ?
Dy1 C21 C31 C33 78.1(10) . . . . ?
Dy1 C21 C31 C34 -48.4(13) . . . . ?
Cl1 Al1 O1 C35_1 -86(2) . . . . ?
Cl1 Al1 O2 C35_5 -171.4(16) . . . . ?
Cl1 Al1 O3 C35_3 -33(2) . . . . ?
Cl1A Al1 O1A C35_4 175(5) . . . . ?
Cl1A Al1 O3 C35_6 -3(4) . . . . ?
Cl1A Al1 O2A C35_2 71(6) . . . . ?
Al1 O1 C35_1 C36_1 124.5(17) . . . . ?
Al1 O1 C35_1 C37_1 -121.3(19) . . . . ?
Al1 O1 C35_1 C38_1 1(3) . . . . ?
Al1 O1A C35_4 C36_4 39(6) . . . . ?
Al1 O1A C35_4 C37_4 149(4) . . . . ?
Al1 O1A C35_4 C38_4 -78(5) . . . . ?
Al1 O2 C35_5 C36_5 75(2) . . . . ?
Al1 O2 C35_5 C37_5 -176.1(14) . . . . ?
Al1 O2 C35_5 C38_5 -52(2) . . . . ?
Al1 O3 C35_3 C36_3 -154.6(17) . . . . ?
Al1 O3 C35_3 C37_3 88(2) . . . . ?
Al1 O3 C35_3 C38_3 -35(3) . . . . ?
Al1 O3 C35_6 C36_6 -135(3) . . . . ?
Al1 O3 C35_6 C37_6 110(4) . . . . ?
Al1 O3 C35_6 C38_6 -12(5) . . . . ?
Al1 O2A C35_2 C36_2 -30(8) . . . . ?
Al1 O2A C35_2 C37_2 92(6) . . . . ?
Al1 O2A C35_2 C38_2 -159(5) . . . . ?
O1 Al1 O2 C35_5 -56.3(19) . . . . ?
O1 Al1 O3 C35_3 -153(2) . . . . ?
O1 C35_1 C36_1 F1_1 35.8(16) . . . . ?
O1 C35_1 C36_1 F2_1 153.9(15) . . . . ?
O1 C35_1 C36_1 F3_1 -73.0(18) . . . . ?
O1 C35_1 C37_1 F4_1 -68.2(14) . . . . ?
O1 C35_1 C37_1 F5_1 47.7(16) . . . . ?
O1 C35_1 C37_1 F6_1 168.2(13) . . . . ?
O1 C35_1 C38_1 F7_1 168.5(14) . . . . ?
O1 C35_1 C38_1 F8_1 -68.7(17) . . . . ?
O1 C35_1 C38_1 F9_1 47.3(16) . . . . ?
O1A Al1 O3 C35_6 -117(4) . . . . ?
O1A Al1 O2A C35_2 -174(5) . . . . ?
O1A C35_4 C36_4 F1_4 74(4) . . . . ?
O1A C35_4 C36_4 F2_4 -171(3) . . . . ?
O1A C35_4 C36_4 F3_4 -49(4) . . . . ?
O1A C35_4 C37_4 F4_4 -55(3) . . . . ?
O1A C35_4 C37_4 F5_4 70(3) . . . . ?
O1A C35_4 C37_4 F6_4 -174(3) . . . . ?
O1A C35_4 C38_4 F7_4 111(3) . . . . ?
O1A C35_4 C38_4 F8_4 -136(3) . . . . ?
O1A C35_4 C38_4 F9_4 -18(3) . . . . ?
O2 Al1 O1 C35_1 160.2(19) . . . . ?
O2 Al1 O3 C35_3 82(2) . . . . ?
O2 C35_5 C36_5 F1_5 35(2) . . . . ?
O2 C35_5 C36_5 F2_5 154.7(14) . . . . ?
O2 C35_5 C36_5 F3_5 -81.7(17) . . . . ?
O2 C35_5 C37_5 F4_5 -68.1(16) . . . . ?
O2 C35_5 C37_5 F5_5 48.5(16) . . . . ?
O2 C35_5 C37_5 F6_5 165.5(17) . . . . ?
O2 C35_5 C38_5 F7_5 172.0(15) . . . . ?
O2 C35_5 C38_5 F8_5 -69.5(17) . . . . ?
O2 C35_5 C38_5 F9_5 48.8(19) . . . . ?
O3 Al1 O1 C35_1 31(2) . . . . ?
O3 Al1 O1A C35_4 -71(5) . . . . ?
O3 Al1 O2 C35_5 73.2(18) . . . . ?
O3 Al1 O2A C35_2 -50(6) . . . . ?
O3 C35_3 C36_3 F1_3 -167.7(12) . . . . ?
O3 C35_3 C36_3 F2_3 -41.4(15) . . . . ?
O3 C35_3 C36_3 F3_3 78.5(12) . . . . ?
O3 C35_3 C37_3 F4_3 77.9(11) . . . . ?
O3 C35_3 C37_3 F5_3 -171.4(10) . . . . ?
O3 C35_3 C37_3 F6_3 -43.5(16) . . . . ?
O3 C35_3 C38_3 F7_3 -31.1(15) . . . . ?
O3 C35_3 C38_3 F8_3 80.5(12) . . . . ?
O3 C35_3 C38_3 F9_3 -164.4(12) . . . . ?
O3 C35_6 C36_6 F1_6 -160(3) . . . . ?
O3 C35_6 C36_6 F2_6 -39(3) . . . . ?
O3 C35_6 C36_6 F3_6 82(3) . . . . ?
O3 C35_6 C37_6 F4_6 88(2) . . . . ?
O3 C35_6 C37_6 F5_6 -152(2) . . . . ?
O3 C35_6 C37_6 F6_6 -42(3) . . . . ?
O3 C35_6 C38_6 F7_6 -36(3) . . . . ?
O3 C35_6 C38_6 F8_6 85(2) . . . . ?
O3 C35_6 C38_6 F9_6 -158(3) . . . . ?
C1 C2 C3 Dy1 62.2(6) . . . . ?
C1 C2 C3 C4 -3.6(10) . . . . ?
C1 C2 C10 C11 45.2(14) . . . . ?
C1 C2 C10 C12 -78.6(14) . . . . ?
C1 C2 C10 C13 160.9(10) . . . . ?
C2 C1 C5 Dy1 -70.1(6) . . . . ?
C2 C1 C5 C4 -3.0(10) . . . . ?
C2 C1 C6 C7 -92.5(13) . . . . ?
C2 C1 C6 C8 150.0(11) . . . . ?
C2 C1 C6 C9 32.0(15) . . . . ?
C2 C3 C4 Dy1 71.7(7) . . . . ?
C2 C3 C4 C5 1.8(10) . . . . ?
C2 C3 C4 C14 177.3(8) . . . . ?
C3 C2 C10 C11 -117.1(10) . . . . ?
C3 C2 C10 C12 119.0(10) . . . . ?
C3 C2 C10 C13 -1.5(13) . . . . ?
C3 C4 C5 Dy1 71.2(6) . . . . ?
C3 C4 C5 C1 0.8(10) . . . . ?
C3 C4 C14 C15 29.3(14) . . . . ?
C3 C4 C14 C16 -86.6(10) . . . . ?
C3 C4 C14 C17 153.8(11) . . . . ?
C4 C14 C16 Dy1 -1.2(7) . . . . ?
C5 C1 C2 Dy1 64.4(6) . . . . ?
C5 C1 C2 C3 3.9(10) . . . . ?
C5 C1 C2 C10 -160.0(9) . . . . ?
C5 C1 C6 C7 74.2(11) . . . . ?
C5 C1 C6 C8 -43.3(12) . . . . ?
C5 C1 C6 C9 -161.3(9) . . . . ?
C5 C4 C14 C15 -156.1(11) . . . . ?
C5 C4 C14 C16 88.0(12) . . . . ?
C5 C4 C14 C17 -31.6(15) . . . . ?
C6 C1 C2 Dy1 -127.7(11) . . . . ?
C6 C1 C2 C3 171.8(10) . . . . ?
C6 C1 C2 C10 7.8(18) . . . . ?
C6 C1 C5 Dy1 119.7(8) . . . . ?
C6 C1 C5 C4 -173.2(8) . . . . ?
C10 C2 C3 Dy1 -131.2(8) . . . . ?
C10 C2 C3 C4 163.0(8) . . . . ?
C14 C4 C5 Dy1 -104.2(9) . . . . ?
C14 C4 C5 C1 -174.6(9) . . . . ?
C15 C14 C16 Dy1 -117.8(6) . . . . ?
C17 C14 C16 Dy1 116.3(9) . . . . ?
C18 C19 C20 Dy1 67.0(6) . . . . ?
C18 C19 C20 C21 -0.6(10) . . . . ?
C18 C19 C27 C28 58.7(14) . . . . ?
C18 C19 C27 C29 -67.7(15) . . . . ?
C18 C19 C27 C30 173.2(10) . . . . ?
C19 C18 C22 Dy1 -65.9(6) . . . . ?
C19 C18 C22 C21 2.2(11) . . . . ?
C19 C18 C23 C24 156.6(12) . . . . ?
C19 C18 C23 C25 31.4(18) . . . . ?
C19 C18 C23 C26 -85.7(16) . . . . ?
C19 C20 C21 Dy1 70.6(6) . . . . ?
C19 C20 C21 C22 2.0(10) . . . . ?
C19 C20 C21 C31 -164.5(10) . . . . ?
C20 C19 C27 C28 -108.3(12) . . . . ?
C20 C19 C27 C29 125.4(11) . . . . ?
C20 C19 C27 C30 6.2(13) . . . . ?
C20 C21 C22 Dy1 68.8(6) . . . . ?
C20 C21 C22 C18 -2.6(10) . . . . ?
C20 C21 C31 C32 96.8(12) . . . . ?
C20 C21 C31 C33 -21.2(14) . . . . ?
C20 C21 C31 C34 -147.7(12) . . . . ?
C22 C18 C19 Dy1 63.0(6) . . . . ?
C22 C18 C19 C20 -0.9(10) . . . . ?
C22 C18 C19 C27 -169.3(9) . . . . ?
C22 C18 C23 C24 -38.1(14) . . . . ?
C22 C18 C23 C25 -163.3(11) . . . . ?
C22 C18 C23 C26 79.5(15) . . . . ?
C22 C21 C31 C32 -67.4(12) . . . . ?
C22 C21 C31 C33 174.6(9) . . . . ?
C22 C21 C31 C34 48.1(15) . . . . ?
C23 C18 C19 Dy1 -130.7(12) . . . . ?
C23 C18 C19 C20 165.4(11) . . . . ?
C23 C18 C19 C27 -3.0(18) . . . . ?
C23 C18 C22 Dy1 124.6(8) . . . . ?
C23 C18 C22 C21 -167.3(9) . . . . ?
C27 C19 C20 Dy1 -123.2(8) . . . . ?
C27 C19 C20 C21 169.2(8) . . . . ?
C31 C21 C22 Dy1 -124.3(9) . . . . ?
C31 C21 C22 C18 164.4(9) . . . . ?
O2A Al1 O1A C35_4 59(6) . . . . ?
O2A Al1 O3 C35_6 118(4) . . . . ?
O2A C35_2 C36_2 F1_2 38(5) . . . . ?
O2A C35_2 C36_2 F2_2 155(4) . . . . ?
O2A C35_2 C36_2 F3_2 -81(4) . . . . ?
O2A C35_2 C37_2 F4_2 -98(3) . . . . ?
O2A C35_2 C37_2 F5_2 22(3) . . . . ?
O2A C35_2 C37_2 F6_2 132(3) . . . . ?
O2A C35_2 C38_2 F7_2 172(3) . . . . ?
O2A C35_2 C38_2 F8_2 -77(3) . . . . ?
O2A C35_2 C38_2 F9_2 52(4) . . . . ?
C36_1 C35_1 C37_1 F4_1 49.4(15) . . . . ?
C36_1 C35_1 C37_1 F5_1 165.3(13) . . . . ?
C36_1 C35_1 C37_1 F6_1 -74.2(16) . . . . ?
C36_1 C35_1 C38_1 F7_1 43.6(17) . . . . ?
C36_1 C35_1 C38_1 F8_1 166.5(12) . . . . ?
C36_1 C35_1 C38_1 F9_1 -77.5(12) . . . . ?
C37_1 C35_1 C36_1 F1_1 -78.0(13) . . . . ?
C37_1 C35_1 C36_1 F2_1 40.1(19) . . . . ?
C37_1 C35_1 C36_1 F3_1 173.2(14) . . . . ?
C37_1 C35_1 C38_1 F7_1 -72.5(17) . . . . ?
C37_1 C35_1 C38_1 F8_1 50.3(15) . . . . ?
C37_1 C35_1 C38_1 F9_1 166.3(11) . . . . ?
C38_1 C35_1 C36_1 F1_1 162.7(11) . . . . ?
C38_1 C35_1 C36_1 F2_1 -79.2(17) . . . . ?
C38_1 C35_1 C36_1 F3_1 53.9(16) . . . . ?
C38_1 C35_1 C37_1 F4_1 167.5(12) . . . . ?
C38_1 C35_1 C37_1 F5_1 -76.7(15) . . . . ?
C38_1 C35_1 C37_1 F6_1 43.9(16) . . . . ?
C36_2 C35_2 C37_2 F4_2 46(3) . . . . ?
C36_2 C35_2 C37_2 F5_2 167(3) . . . . ?
C36_2 C35_2 C37_2 F6_2 -83(3) . . . . ?
C36_2 C35_2 C38_2 F7_2 22(3) . . . . ?
C36_2 C35_2 C38_2 F8_2 133(3) . . . . ?
C36_2 C35_2 C38_2 F9_2 -97(3) . . . . ?
C37_2 C35_2 C36_2 F1_2 -79(2) . . . . ?
C37_2 C35_2 C36_2 F2_2 38(3) . . . . ?
C37_2 C35_2 C36_2 F3_2 162(2) . . . . ?
C37_2 C35_2 C38_2 F7_2 -90(3) . . . . ?
C37_2 C35_2 C38_2 F8_2 21(3) . . . . ?
C37_2 C35_2 C38_2 F9_2 151(3) . . . . ?
C38_2 C35_2 C36_2 F1_2 169(2) . . . . ?
C38_2 C35_2 C36_2 F2_2 -74(3) . . . . ?
C38_2 C35_2 C36_2 F3_2 50(2) . . . . ?
C38_2 C35_2 C37_2 F4_2 152(3) . . . . ?
C38_2 C35_2 C37_2 F5_2 -88(3) . . . . ?
C38_2 C35_2 C37_2 F6_2 22(3) . . . . ?
C36_3 C35_3 C37_3 F4_3 -37.2(14) . . . . ?
C36_3 C35_3 C37_3 F5_3 73.5(13) . . . . ?
C36_3 C35_3 C37_3 F6_3 -158.6(13) . . . . ?
C36_3 C35_3 C38_3 F7_3 85.6(13) . . . . ?
C36_3 C35_3 C38_3 F8_3 -162.8(10) . . . . ?
C36_3 C35_3 C38_3 F9_3 -47.8(17) . . . . ?
C37_3 C35_3 C36_3 F1_3 -50.7(15) . . . . ?
C37_3 C35_3 C36_3 F2_3 75.5(14) . . . . ?
C37_3 C35_3 C36_3 F3_3 -164.6(11) . . . . ?
C37_3 C35_3 C38_3 F7_3 -151.6(12) . . . . ?
C37_3 C35_3 C38_3 F8_3 -40.1(13) . . . . ?
C37_3 C35_3 C38_3 F9_3 75.0(15) . . . . ?
C38_3 C35_3 C36_3 F1_3 72.9(14) . . . . ?
C38_3 C35_3 C36_3 F2_3 -160.9(12) . . . . ?
C38_3 C35_3 C36_3 F3_3 -40.9(13) . . . . ?
C38_3 C35_3 C37_3 F4_3 -160.6(10) . . . . ?
C38_3 C35_3 C37_3 F5_3 -49.9(13) . . . . ?
C38_3 C35_3 C37_3 F6_3 78.0(16) . . . . ?
C36_4 C35_4 C37_4 F4_4 65(3) . . . . ?
C36_4 C35_4 C37_4 F5_4 -170(2) . . . . ?
C36_4 C35_4 C37_4 F6_4 -54(3) . . . . ?
C36_4 C35_4 C38_4 F7_4 -13(3) . . . . ?
C36_4 C35_4 C38_4 F8_4 100(3) . . . . ?
C36_4 C35_4 C38_4 F9_4 -142(3) . . . . ?
C37_4 C35_4 C36_4 F1_4 -42(3) . . . . ?
C37_4 C35_4 C36_4 F2_4 73(3) . . . . ?
C37_4 C35_4 C36_4 F3_4 -165(3) . . . . ?
C37_4 C35_4 C38_4 F7_4 -121(3) . . . . ?
C37_4 C35_4 C38_4 F8_4 -8(3) . . . . ?
C37_4 C35_4 C38_4 F9_4 110(3) . . . . ?
C38_4 C35_4 C36_4 F1_4 -164(3) . . . . ?
C38_4 C35_4 C36_4 F2_4 -49(3) . . . . ?
C38_4 C35_4 C36_4 F3_4 73(3) . . . . ?
C38_4 C35_4 C37_4 F4_4 175(3) . . . . ?
C38_4 C35_4 C37_4 F5_4 -60(3) . . . . ?
C38_4 C35_4 C37_4 F6_4 56(3) . . . . ?
C36_5 C35_5 C37_5 F4_5 51.0(15) . . . . ?
C36_5 C35_5 C37_5 F5_5 167.6(13) . . . . ?
C36_5 C35_5 C37_5 F6_5 -75.4(19) . . . . ?
C36_5 C35_5 C38_5 F7_5 42.1(18) . . . . ?
C36_5 C35_5 C38_5 F8_5 160.7(13) . . . . ?
C36_5 C35_5 C38_5 F9_5 -81.1(16) . . . . ?
C37_5 C35_5 C36_5 F1_5 -74.3(16) . . . . ?
C37_5 C35_5 C36_5 F2_5 45.7(17) . . . . ?
C37_5 C35_5 C36_5 F3_5 169.3(13) . . . . ?
C37_5 C35_5 C38_5 F7_5 -71.2(19) . . . . ?
C37_5 C35_5 C38_5 F8_5 47.4(17) . . . . ?
C37_5 C35_5 C38_5 F9_5 165.6(14) . . . . ?
C38_5 C35_5 C36_5 F1_5 163.9(14) . . . . ?
C38_5 C35_5 C36_5 F2_5 -76.1(17) . . . . ?
C38_5 C35_5 C36_5 F3_5 47.5(16) . . . . ?
C38_5 C35_5 C37_5 F4_5 168.2(14) . . . . ?
C38_5 C35_5 C37_5 F5_5 -75.2(16) . . . . ?
C38_5 C35_5 C37_5 F6_5 42(2) . . . . ?
C36_6 C35_6 C37_6 F4_6 -31(3) . . . . ?
C36_6 C35_6 C37_6 F5_6 89(3) . . . . ?
C36_6 C35_6 C37_6 F6_6 -161(2) . . . . ?
C36_6 C35_6 C38_6 F7_6 88(3) . . . . ?
C36_6 C35_6 C38_6 F8_6 -151(2) . . . . ?
C36_6 C35_6 C38_6 F9_6 -34(3) . . . . ?
C37_6 C35_6 C36_6 F1_6 -42(3) . . . . ?
C37_6 C35_6 C36_6 F2_6 79(3) . . . . ?
C37_6 C35_6 C36_6 F3_6 -160(3) . . . . ?
C37_6 C35_6 C38_6 F7_6 -157(2) . . . . ?
C37_6 C35_6 C38_6 F8_6 -37(3) . . . . ?
C37_6 C35_6 C38_6 F9_6 80(3) . . . . ?
C38_6 C35_6 C36_6 F1_6 75(3) . . . . ?
C38_6 C35_6 C36_6 F2_6 -165(3) . . . . ?
C38_6 C35_6 C36_6 F3_6 -43(3) . . . . ?
C38_6 C35_6 C37_6 F4_6 -147(2) . . . . ?
C38_6 C35_6 C37_6 F5_6 -27(3) . . . . ?
C38_6 C35_6 C37_6 F6_6 83(3) . . . . ?

_shelx_res_file                  
;
TITL ldpm188_a.res in Pca2(1)
    ldpm188.res
    created by SHELXL-2018/3 at 11:42:34 on 19-Sep-2024
REM Old TITL ldpm188 in Pca2(1)
REM SHELXT solution in Pca2(1): R1 0.124, Rweak 0.012, Alpha 0.073
REM <I/s> 0.942 for 400 systematic absences, Orientation as input
REM Flack x = 0.390 ( 0.002 ) from 4395 Parsons' quotients
REM Formula found by SHELXT: C82 O12 F6 Al2 Cl2 Dy
rem EXTI 0.00016
CELL 1.54184 21.2423 14.2445 18.1335 90 90 90
ZERR 4 0.0002 0.0001 0.0002 0 0 0
LATT -1
SYMM -X,-Y,0.5+Z
SYMM 0.5+X,-Y,+Z
SYMM 0.5-X,+Y,0.5+Z
SFAC C H Al Cl Dy F O
UNIT 184 232 4 4 4 108 12
SADI O1A C35_4 O1 C35_1 O2 C35_5 O2A C35_2
SADI Al1 O1A Al1 O1 Al1 O2 Al1 O2A
SIMU 0.01 0.02 2 Cl1 Cl1A Al1 O1 O1A O2 O3 F1_1 F2_1 F3_1 F4_1 F5_1 F6_1 =
 F7_1 F8_1 F9_1 C35_1 C36_1 C37_1 C38_1 F1_2 F2_2 F3_2 F4_2 F5_2 F6_2 F7_2 =
 F8_2 F9_2 C35_2 C36_2 C37_2 C38_2 F1_3 F2_3 F3_3 F4_3 F5_3 F6_3 F7_3 F8_3 =
 F9_3 C35_3 C36_3 C37_3 C38_3 F1_4 F2_4 F3_4 F4_4 F5_4 F6_4 F7_4 F8_4 F9_4 =
 C35_4 C36_4 C37_4 C38_4 F1_5 F2_5 F3_5 F4_5 F5_5 F6_5 F7_5 F8_5 F9_5 C35_5 =
 C36_5 C37_5 C38_5 F1_6 F2_6 F3_6 F4_6 F5_6 F6_6 F7_6 F8_6 F9_6 C35_6 C36_6 =
 C37_6 C38_6 O2A
RIGU
ISOR_2 0.005 0.01 F1
SAME_ccf33 0.02 0.04 F1 > C38

L.S. 20 0 0
PLAN  2
SIZE 0.103 0.191 0.236
TEMP -173.18(10)
CONF
FREE_2 F7 F3
BOND $H
list 4
MORE -1
fmap 2 53
acta
TWIN -1 0 0 0 -1 0 0 0 -1 2
REM <olex2.extras>
REM <HklSrc "%.\\ldpm188.hkl">
REM </olex2.extras>

WGHT    0.095500    9.503901
BASF   0.33245
FVAR       0.30164   0.75457
DY1   5    0.586600    0.866581    0.499117    11.00000    0.02278    0.02033 =
         0.03270    0.00105   -0.00093    0.00095
PART 1
CL1   4    0.526457    0.693842    0.512733    21.00000    0.03415    0.01793 =
         0.03994    0.00364   -0.00603   -0.00423
PART 0
PART 2
CL1A  4    0.525189    0.694085    0.472046   -21.00000    0.05074    0.02889 =
         0.03343   -0.00032    0.00851   -0.00445
PART 0
AL1   3    0.447345    0.594795    0.493483    11.00000    0.03168    0.01880 =
         0.02585   -0.00067   -0.00238   -0.00134
PART 1
O1    7    0.390181    0.618812    0.555541    21.00000    0.04843    0.04345 =
         0.04095   -0.00809    0.01591   -0.00421
PART 0
PART 2
O1A   7    0.417607    0.622891    0.580287   -21.00000    0.04852    0.04347 =
         0.04434   -0.01141    0.01327   -0.00622
PART 0
PART 1
O2    7    0.418284    0.622726    0.407313    21.00000    0.03742    0.04386 =
         0.03552    0.01068   -0.01497   -0.01213
PART 0
O3    7    0.479195    0.486380    0.499211    11.00000    0.04491    0.02078 =
         0.06790    0.00143   -0.00262    0.00457
C1    1    0.569891    0.885447    0.352734    11.00000    0.03754    0.03157 =
         0.03408    0.00519    0.00743   -0.00011
C2    1    0.593160    0.977069    0.373481    11.00000    0.03454    0.02571 =
         0.04819    0.00262    0.00016    0.00494
C3    1    0.548990    1.014608    0.425068    11.00000    0.03168    0.02969 =
         0.04854   -0.00271    0.00229    0.00055
AFIX  43
H3    2    0.553721    1.072862    0.449966    11.00000   -1.20000
AFIX   0
C4    1    0.497086    0.952940    0.434011    11.00000    0.03063    0.03357 =
         0.03607    0.00102    0.00197   -0.00156
C5    1    0.509728    0.874916    0.389437    11.00000    0.03085    0.03124 =
         0.04052    0.00119    0.00130   -0.00297
AFIX  43
H5    2    0.482603    0.822342    0.384014    11.00000   -1.20000
AFIX   0
C6    1    0.588754    0.811890    0.294451    11.00000    0.04955    0.04450 =
         0.03566   -0.00363   -0.00197    0.01480
C7    1    0.550909    0.827295    0.223728    11.00000    0.06231    0.05964 =
         0.03439   -0.00052   -0.00650    0.00372
AFIX 137
H7A   2    0.564610    0.885651    0.200027    11.00000   -1.50000
H7B   2    0.506030    0.831625    0.235782    11.00000   -1.50000
H7C   2    0.557836    0.774480    0.190059    11.00000   -1.50000
AFIX   0
C8    1    0.572837    0.712355    0.322200    11.00000    0.07698    0.03176 =
         0.05599   -0.00510    0.01465    0.01283
AFIX 137
H8A   2    0.584255    0.666264    0.284373    11.00000   -1.50000
H8B   2    0.527622    0.708104    0.332405    11.00000   -1.50000
H8C   2    0.596517    0.699440    0.367458    11.00000   -1.50000
AFIX   0
C9    1    0.660824    0.808988    0.276355    11.00000    0.05506    0.05815 =
         0.04824   -0.00972    0.00417    0.01209
AFIX 137
H9A   2    0.672365    0.864899    0.247913    11.00000   -1.50000
H9B   2    0.670243    0.752598    0.247427    11.00000   -1.50000
H9C   2    0.684958    0.807650    0.322402    11.00000   -1.50000
AFIX   0
C10   1    0.642598    1.043090    0.339273    11.00000    0.05011    0.03526 =
         0.06001    0.01285    0.01091   -0.00322
C11   1    0.632475    1.048760    0.253746    11.00000    0.05847    0.04833 =
         0.05460    0.01568    0.01684    0.00414
AFIX 137
H11A  2    0.639272    0.986660    0.231891    11.00000   -1.50000
H11B  2    0.662419    1.093570    0.232505    11.00000   -1.50000
H11C  2    0.589406    1.069594    0.243383    11.00000   -1.50000
AFIX   0
C12   1    0.710564    1.016592    0.355753    11.00000    0.04407    0.05513 =
         0.06803    0.01041    0.01036   -0.00663
AFIX 137
H12A  2    0.719669    1.028609    0.407886    11.00000   -1.50000
H12B  2    0.738823    1.054266    0.324947    11.00000   -1.50000
H12C  2    0.716964    0.949838    0.345039    11.00000   -1.50000
AFIX   0
C13   1    0.633914    1.143427    0.366938    11.00000    0.05399    0.04064 =
         0.06959    0.00328    0.01304   -0.00674
AFIX 137
H13A  2    0.588912    1.158375    0.368895    11.00000   -1.50000
H13B  2    0.655124    1.187020    0.333311    11.00000   -1.50000
H13C  2    0.652127    1.149327    0.416375    11.00000   -1.50000
AFIX   0
C14   1    0.441027    0.967649    0.487710    11.00000    0.03735    0.03489 =
         0.05814    0.00387    0.00466    0.00429
C15   1    0.430262    1.072623    0.498948    11.00000    0.05688    0.04928 =
         0.08944   -0.00388    0.03589    0.01724
AFIX 137
H15A  2    0.468279    1.101071    0.519877    11.00000   -1.50000
H15B  2    0.394846    1.082087    0.532774    11.00000   -1.50000
H15C  2    0.420750    1.102110    0.451408    11.00000   -1.50000
AFIX   0
C16   1    0.462918    0.926075    0.559985    11.00000    0.05160    0.05718 =
         0.04796    0.00043    0.01182    0.01644
AFIX 137
H16A  2    0.502523    0.955844    0.574866    11.00000   -1.50000
H16B  2    0.469513    0.858410    0.554003    11.00000   -1.50000
H16C  2    0.430913    0.937016    0.597948    11.00000   -1.50000
AFIX   0
C17   1    0.385492    0.917614    0.458218    11.00000    0.04148    0.13534 =
         0.07045   -0.03512    0.00539   -0.02935
AFIX 137
H17A  2    0.348708    0.931468    0.488967    11.00000   -1.50000
H17B  2    0.393526    0.849869    0.458578    11.00000   -1.50000
H17C  2    0.377429    0.938340    0.407558    11.00000   -1.50000
AFIX   0
C18   1    0.629149    0.873508    0.640721    11.00000    0.02899    0.05434 =
         0.04588    0.00156   -0.00738    0.00212
C19   1    0.657110    0.952738    0.603741    11.00000    0.03206    0.04654 =
         0.04602   -0.00323   -0.00844    0.00432
C20   1    0.697466    0.915722    0.547765    11.00000    0.03134    0.02848 =
         0.05122    0.00196   -0.00192    0.00288
AFIX  43
H20   2    0.721633    0.952613    0.514549    11.00000   -1.20000
AFIX   0
C21   1    0.696371    0.817471    0.548770    11.00000    0.03420    0.03225 =
         0.05607    0.00134   -0.00081    0.00243
C22   1    0.653429    0.791106    0.604076    11.00000    0.03922    0.04538 =
         0.05511    0.01434   -0.00844   -0.00115
AFIX  43
H22   2    0.642068    0.728299    0.615625    11.00000   -1.20000
AFIX   0
C23   1    0.592268    0.856665    0.714180    11.00000    0.04047    0.10713 =
         0.04844    0.02771    0.00167    0.00399
C24   1    0.554009    0.773967    0.711167    11.00000    0.06260    0.13557 =
         0.05908    0.03844   -0.00206   -0.02383
AFIX 137
H24A  2    0.580729    0.719144    0.701877    11.00000   -1.50000
H24B  2    0.523125    0.780213    0.671321    11.00000   -1.50000
H24C  2    0.531994    0.765956    0.758242    11.00000   -1.50000
AFIX   0
C25   1    0.550927    0.940862    0.740238    11.00000    0.05859    0.14781 =
         0.04309   -0.00676   -0.00028    0.02151
AFIX 137
H25A  2    0.515983    0.949868    0.705670    11.00000   -1.50000
H25B  2    0.576646    0.997938    0.741900    11.00000   -1.50000
H25C  2    0.534176    0.927680    0.789518    11.00000   -1.50000
AFIX   0
C26   1    0.645202    0.841730    0.774968    11.00000    0.05734    0.15855 =
         0.06588    0.04186   -0.01297   -0.01017
AFIX 137
H26A  2    0.625413    0.833980    0.823407    11.00000   -1.50000
H26B  2    0.673092    0.896520    0.775914    11.00000   -1.50000
H26C  2    0.669747    0.785479    0.763076    11.00000   -1.50000
AFIX   0
C27   1    0.658129    1.057862    0.624038    11.00000    0.04303    0.04355 =
         0.06926   -0.01856   -0.01516    0.00496
C28   1    0.688904    1.072065    0.700514    11.00000    0.06066    0.07380 =
         0.08300   -0.02026   -0.02205    0.01000
AFIX 137
H28A  2    0.660154    1.049882    0.739021    11.00000   -1.50000
H28B  2    0.697754    1.138900    0.708056    11.00000   -1.50000
H28C  2    0.728307    1.036414    0.702928    11.00000   -1.50000
AFIX   0
C29   1    0.593278    1.107552    0.619886    11.00000    0.05636    0.06181 =
         0.07373   -0.02041   -0.00991    0.02670
AFIX 137
H29A  2    0.580950    1.115004    0.568138    11.00000   -1.50000
H29B  2    0.596201    1.169440    0.643243    11.00000   -1.50000
H29C  2    0.561696    1.069616    0.645653    11.00000   -1.50000
AFIX   0
C30   1    0.702706    1.112180    0.568791    11.00000    0.06223    0.04590 =
         0.08704   -0.01771   -0.00485   -0.00813
AFIX 137
H30A  2    0.745878    1.088858    0.574018    11.00000   -1.50000
H30B  2    0.701629    1.179465    0.579994    11.00000   -1.50000
H30C  2    0.688245    1.101891    0.518111    11.00000   -1.50000
AFIX   0
C31   1    0.743136    0.750231    0.511642    11.00000    0.03412    0.03704 =
         0.07363    0.00094    0.00069    0.01230
C32   1    0.792149    0.721181    0.573066    11.00000    0.05255    0.08679 =
         0.07397   -0.00120   -0.00394    0.02772
AFIX 137
H32A  2    0.770243    0.688330    0.613018    11.00000   -1.50000
H32B  2    0.812590    0.777572    0.592691    11.00000   -1.50000
H32C  2    0.824019    0.679623    0.551591    11.00000   -1.50000
AFIX   0
C33   1    0.778741    0.796897    0.449402    11.00000    0.04485    0.04978 =
         0.07093   -0.00648    0.00675    0.00875
AFIX 137
H33A  2    0.804230    0.848455    0.469122    11.00000   -1.50000
H33B  2    0.748782    0.821670    0.413203    11.00000   -1.50000
H33C  2    0.806281    0.750801    0.425553    11.00000   -1.50000
AFIX   0
C34   1    0.709780    0.662817    0.488220    11.00000    0.04694    0.04687 =
         0.12943   -0.02824    0.00415    0.00239
AFIX 137
H34A  2    0.740391    0.617884    0.468497    11.00000   -1.50000
H34B  2    0.678803    0.678166    0.450029    11.00000   -1.50000
H34C  2    0.688270    0.635072    0.530773    11.00000   -1.50000
AFIX   0
PART 2
O2A   7    0.391406    0.613407    0.427878   -21.00000    0.04673    0.05581 =
         0.05040    0.01068   -0.01491   -0.01234

RESI ccf33 1
PART 0
PART 1
F1    6    0.338508    0.764227    0.614054    21.00000    0.06737    0.06329 =
         0.13053   -0.02477    0.04457    0.01469
F2    6    0.312367    0.701287    0.714956    21.00000    0.08260    0.11429 =
         0.09239   -0.06199    0.04491   -0.02537
F3    6    0.409364    0.733992    0.686271    21.00000    0.06243    0.07641 =
         0.10548   -0.06266    0.02051   -0.02761
F4    6    0.261196    0.637483    0.581105    21.00000    0.09195    0.09225 =
         0.09226   -0.02081   -0.02697    0.00516
F5    6    0.298925    0.496774    0.564236    21.00000    0.10195    0.08168 =
         0.08310   -0.03203   -0.02217   -0.01945
F6    6    0.272256    0.534005    0.673559    21.00000    0.07464    0.08589 =
         0.11119   -0.00341    0.03334   -0.03729
F7    6    0.385334    0.540670    0.744157    21.00000    0.11376    0.15127 =
         0.03965   -0.00646    0.01110    0.01716
F8    6    0.400244    0.447759    0.650143    21.00000    0.13437    0.05446 =
         0.05567    0.00609    0.02539   -0.01219
F9    6    0.464292    0.566703    0.671005    21.00000    0.07486    0.12425 =
         0.05360   -0.01869   -0.00026    0.00791
C35   1    0.364651    0.605464    0.625973    21.00000    0.05635    0.04831 =
         0.04746   -0.01723    0.02328   -0.01467
C36   1    0.355512    0.701109    0.666240    21.00000    0.04961    0.06504 =
         0.07663   -0.03748    0.02551   -0.01507
C37   1    0.296596    0.565519    0.612635    21.00000    0.06872    0.06617 =
         0.06635   -0.02043    0.00801   -0.01303
C38   1    0.403160    0.539133    0.676062    21.00000    0.07693    0.07194 =
         0.04612   -0.00847    0.01481   -0.00378

RESI ccf33 2
PART 0
PART 2
F1    6    0.460579    0.558454    0.280881   -21.00000    0.06735    0.08670 =
         0.08144   -0.04287   -0.01042   -0.03582
F2    6    0.367621    0.557967    0.231279   -21.00000    0.07984    0.12473 =
         0.05778   -0.02750   -0.01229   -0.04911
F3    6    0.412586    0.697193    0.262279   -21.00000    0.07806    0.07979 =
         0.05282    0.01839   -0.02579   -0.05807
F4    6    0.388370    0.440046    0.345549   -21.00000    0.06722    0.07836 =
         0.10518   -0.01524   -0.00931   -0.02910
F5    6    0.330767    0.506640    0.443173   -21.00000    0.08739    0.08248 =
         0.08369   -0.00268   -0.00187   -0.02751
F6    6    0.287837    0.506060    0.338413   -21.00000    0.07391    0.10632 =
         0.10163   -0.01349   -0.02653   -0.03043
F7    6    0.311551    0.676394    0.266704   -21.00000    0.08421    0.11998 =
         0.08908    0.01528   -0.05318   -0.01893
F8    6    0.266581    0.635349    0.370421   -21.00000    0.07162    0.11779 =
         0.11038   -0.00300   -0.02694   -0.00991
F9    6    0.337627    0.760976    0.361761   -21.00000    0.08954    0.08091 =
         0.10902    0.01264   -0.04656    0.00033
C35   1    0.374135    0.605433    0.355074   -21.00000    0.06346    0.07212 =
         0.06077    0.00349   -0.02452   -0.01923
C36   1    0.405028    0.604788    0.275533   -21.00000    0.07476    0.08215 =
         0.06779   -0.00067   -0.01700   -0.03546
C37   1    0.342700    0.506425    0.368252   -21.00000    0.07514    0.07853 =
         0.07824   -0.00644   -0.02040   -0.02213
C38   1    0.320436    0.677734    0.339643   -21.00000    0.07653    0.09027 =
         0.08309    0.00754   -0.03290   -0.01105

RESI ccf33 3
PART 0
PART 1
F1    6    0.533089    0.252493    0.490624    21.00000    0.06665    0.02110 =
         0.09488    0.00201    0.00011    0.00932
F2    6    0.446125    0.312969    0.527109    21.00000    0.06270    0.02913 =
         0.11570   -0.00216    0.01504   -0.01246
F3    6    0.469266    0.315643    0.414173    21.00000    0.07072    0.04689 =
         0.08956   -0.02680   -0.02002   -0.00653
F4    6    0.536701    0.372167    0.619092    21.00000    0.08448    0.07241 =
         0.06695    0.03080   -0.02512   -0.00971
F5    6    0.619562    0.366645    0.551019    21.00000    0.05327    0.04444 =
         0.11668    0.01043   -0.01405    0.00977
F6    6    0.582214    0.501133    0.586564    21.00000    0.07523    0.04325 =
         0.08733   -0.00387   -0.04179    0.00361
F7    6    0.531930    0.481243    0.369775    21.00000    0.10254    0.09507 =
         0.05669    0.01459    0.01794    0.01920
F8    6    0.608629    0.512752    0.439959    21.00000    0.05885    0.04118 =
         0.08967    0.00450    0.01997   -0.00126
F9    6    0.600360    0.373131    0.399276    21.00000    0.08449    0.04596 =
         0.07015   -0.00361    0.03930    0.01075
C35   1    0.526208    0.420296    0.491054    21.00000    0.04625    0.01636 =
         0.05791   -0.00167   -0.00229    0.00278
C36   1    0.491858    0.323949    0.484015    21.00000    0.05138    0.01431 =
         0.07543   -0.00033   -0.00124   -0.00142
C37   1    0.567893    0.421151    0.561707    21.00000    0.04909    0.03449 =
         0.06951    0.00763   -0.01207   -0.00077
C38   1    0.564830    0.441121    0.422433    21.00000    0.05262    0.03364 =
         0.06155   -0.00427    0.00632    0.00594

RESI ccf33 4
PART 0
PART 2
F1    6    0.398741    0.447860    0.670765   -21.00000    0.10716    0.08669 =
         0.06242   -0.00932    0.00837    0.00026
F2    6    0.301601    0.479648    0.672377   -21.00000    0.08172    0.07120 =
         0.10708    0.00850    0.01936   -0.01829
F3    6    0.345708    0.461001    0.566200   -21.00000    0.09379    0.06686 =
         0.09320   -0.04037   -0.01346    0.00202
F4    6    0.449271    0.561185    0.720700   -21.00000    0.08914    0.11786 =
         0.05825    0.00828    0.00709    0.00383
F5    6    0.401824    0.707503    0.726333   -21.00000    0.07514    0.08179 =
         0.06185   -0.04593    0.03265   -0.01691
F6    6    0.351291    0.586401    0.757334   -21.00000    0.09975    0.11173 =
         0.07263   -0.01533    0.02038   -0.00910
F7    6    0.263369    0.583683    0.584331   -21.00000    0.06835    0.08592 =
         0.08729   -0.01902    0.00469   -0.01153
F8    6    0.280005    0.680403    0.674085   -21.00000    0.06958    0.10888 =
         0.09577   -0.04018    0.03194    0.00722
F9    6    0.314883    0.715683    0.561149   -21.00000    0.10248    0.06570 =
         0.09352   -0.01640    0.00754    0.00815
C35   1    0.369077    0.600076    0.629800   -21.00000    0.05949    0.05854 =
         0.05615   -0.01905    0.01971   -0.01178
C36   1    0.352166    0.491060    0.633986   -21.00000    0.07960    0.06464 =
         0.06714   -0.01375    0.01306   -0.01357
C37   1    0.393550    0.615033    0.711250   -21.00000    0.07347    0.07641 =
         0.06297   -0.02264    0.01247   -0.00921
C38   1    0.306040    0.645197    0.607578   -21.00000    0.06044    0.06692 =
         0.07268   -0.02192    0.02044   -0.00661

RESI ccf33 5
PART 0
PART 1
F1    6    0.315082    0.733914    0.412667    21.00000    0.11069    0.09487 =
         0.13833   -0.02211   -0.04698    0.02987
F2    6    0.267427    0.659235    0.324481    21.00000    0.06653    0.11563 =
         0.10029    0.01859   -0.05085   -0.00438
F3    6    0.279378    0.597659    0.433448    21.00000    0.07823    0.12719 =
         0.08207   -0.00387    0.01266    0.00885
F4    6    0.383272    0.755626    0.305595    21.00000    0.12427    0.08895 =
         0.12979    0.05692   -0.05204   -0.02190
F5    6    0.449501    0.632462    0.281820    21.00000    0.09620    0.14383 =
         0.14332    0.01105    0.01803   -0.03882
F6    6    0.355435    0.635885    0.233698    21.00000    0.12241    0.14073 =
         0.06019    0.02092   -0.01589   -0.04060
F7    6    0.306474    0.477543    0.312223    21.00000    0.08267    0.09827 =
         0.12745   -0.05182   -0.04226   -0.02165
F8    6    0.408750    0.468806    0.308035    21.00000    0.09630    0.13066 =
         0.09956   -0.05493   -0.01600    0.01436
F9    6    0.357906    0.453594    0.414049    21.00000    0.10031    0.04990 =
         0.11050    0.00196   -0.01252   -0.00976
C35   1    0.369031    0.602650    0.361298    21.00000    0.05826    0.06384 =
         0.05664    0.00557   -0.02957   -0.01999
C36   1    0.305014    0.648680    0.382941    21.00000    0.06661    0.08530 =
         0.08149    0.00224   -0.03683   -0.00643
C37   1    0.387501    0.660305    0.289745    21.00000    0.08528    0.09823 =
         0.07220    0.01408   -0.01999   -0.03082
C38   1    0.358489    0.498074    0.348995    21.00000    0.07032    0.07282 =
         0.07486   -0.01856   -0.01776   -0.01588

RESI ccf33 6
PART 0
PART 2
F1    6    0.531609    0.258347    0.469770   -21.00000    0.05696    0.01868 =
         0.07658   -0.01133    0.01062    0.00315
F2    6    0.439944    0.314391    0.465189   -21.00000    0.05373    0.03149 =
         0.08802   -0.00700   -0.00178   -0.00097
F3    6    0.510765    0.367477    0.385258   -21.00000    0.09097    0.06669 =
         0.07508   -0.01207   -0.00030    0.00397
F4    6    0.488250    0.315777    0.581657   -21.00000    0.08950    0.05407 =
         0.09441    0.03142    0.00696   -0.01879
F5    6    0.596000    0.358688    0.578498   -21.00000    0.06667    0.06191 =
         0.08685    0.02926   -0.01522    0.00330
F6    6    0.534667    0.462826    0.618126   -21.00000    0.08298    0.05629 =
         0.07578    0.00649   -0.01912   -0.01131
F7    6    0.570777    0.515723    0.409961   -21.00000    0.05788    0.05151 =
         0.06883   -0.00115    0.00939   -0.00251
F8    6    0.614731    0.499459    0.526076   -21.00000    0.06407    0.04179 =
         0.09952    0.00554   -0.01951   -0.01856
F9    6    0.617111    0.383643    0.439863   -21.00000    0.07281    0.05999 =
         0.09190    0.00094    0.02252    0.01029
C35   1    0.521628    0.423694    0.497377   -21.00000    0.04951    0.02309 =
         0.06826    0.00083   -0.00274    0.00286
C36   1    0.498500    0.336323    0.453737   -21.00000    0.05622    0.02808 =
         0.07936   -0.00732   -0.00368    0.00335
C37   1    0.534796    0.387568    0.578970   -21.00000    0.06441    0.04308 =
         0.07778    0.01033   -0.00868   -0.00017
C38   1    0.583995    0.456634    0.463605   -21.00000    0.05656    0.04019 =
         0.07613   -0.00027    0.00303   -0.00198
HKLF 4


REM  ldpm188_a.res in Pca2(1)
REM wR2 = 0.1398, GooF = S = 1.023, Restrained GooF = 1.036 for all data
REM R1 = 0.0484 for 10124 Fo > 4sig(Fo) and 0.0514 for all 10820 data
REM 1110 parameters refined using 3091 restraints

END

WGHT      0.0959      8.8078

REM Highest difference peak  0.654,  deepest hole -0.716,  1-sigma level  0.102
Q1    1   0.3779  0.4983  0.2461  11.00000  0.05    0.62
Q2    1   0.5837  0.9793  0.6187  11.00000  0.05    0.59
;
_shelx_res_checksum              41137
_shelx_hkl_file                  
;
   0   0 -22  160.20    7.54
   0   0 -22  135.89    7.69
   0   0 -21    4.35    4.41
   0   0 -21    2.00    3.83
   0   0 -20  240.60   12.72
   0   0 -20  255.70   12.50
   0   0 -19    2.38    5.02
   0   0 -19   -0.83    5.62
   0   0 -18  738.52   33.83
   0   0 -18  803.77   34.20
   0   0 -17   -3.39    5.66
   0   0 -17   -9.17    6.17
   0   0 -16 1501.08   64.79
   0   0 -16 1533.92   64.95
   0   0 -15    2.83    5.17
   0   0 -15   -4.16    4.97
   0   0 -14 2011.35   83.71
   0   0 -14 1944.30   83.58
   0   0 -13    0.34    4.31
   0   0 -13   -0.35    4.33
   0   0  -1    1.20    0.24
   0   0   1    0.52    0.21
   0   0   3    2.12    1.02
   0   0   3    2.38    0.55
   0   0   4 4146.67  172.25
   0   0   5    0.20    0.74
   0   0   5    0.37    1.27
   0   0   6 1363.81   56.64
   0   0   6 1349.86   56.43
   0   0   7    1.02    0.94
   0   0   7    1.17    1.59
   0   0   8 3546.88  147.91
   0   0   8 3553.01  147.60
   0   0   9    1.36    2.50
   0   0   9    0.74    1.36
   0   0  10 2362.74  100.24
   0   0  10 2503.04  100.73
   0   0  11   -0.49    2.69
   0   0  12 2722.17  114.05
   0   0  13    0.94    3.10
   0   0  14 2007.10   84.70
   0   0  15   -0.13    3.58
   0  -1 -22   31.41    3.40
   0   1 -22   18.27    3.01
   0   1 -21   -0.30    4.28
   0   1 -21   -1.25    3.76
   0  -1 -21   -1.67    3.91
   0   1 -20  109.45    7.90
   0   1 -20  116.42    7.42
   0  -1 -20  118.99    7.51
   0   1 -19    7.80    5.13
   0   1 -19    1.54    5.69
   0  -1 -19   -1.39    5.19
   0   1 -18  113.48    8.57
   0  -1 -18  110.17    7.78
   0   1 -18  110.09    8.06
   0   1 -17    0.14    5.49
   0   1 -17    0.46    5.73
   0  -1 -17    0.28    5.10
   0  -1 -16   80.50    6.95
   0   1 -16   80.83    7.38
   0   1 -16   86.82    7.19
   0   1 -15   -2.44    5.16
   0  -1 -15    1.72    4.76
   0   1 -15   -3.16    5.31
   0   1 -14  295.54   14.98
   0   1 -14  307.26   15.08
   0  -1 -14  319.97   15.04
   0  -1 -13    4.03    4.06
   0   1 -13    1.07    4.64
   0   1 -13   -0.82    3.94
   0  -1  -3    3.27    0.58
   0  -1  -2  267.94   11.21
   0  -1   1    3.54    0.36
   0  -1   1    1.79    0.40
   0  -1   2  256.99   10.63
   0  -1   2  253.06   10.69
   0  -1   2  249.28   10.73
   0  -1   3    3.19    0.49
   0  -1   3    1.48    0.72
   0  -1   3    2.58    1.16
   0  -1   4 2194.58   92.05
   0  -1   4 2228.53   92.16
   0   1   4 2228.52   92.13
   0  -1   5    0.59    0.92
   0   1   5    2.74    1.31
   0   1   5    1.99    0.63
   0  -1   5    1.48    1.36
   0  -1   6  672.15   29.09
   0   1   6  706.60   29.08
   0  -1   6  678.29   28.91
   0   1   6  696.54   28.80
   0  -1   7    3.26    1.21
   0   1   7   -0.53    1.69
   0   1   7    0.65    0.85
   0  -1   7    2.50    1.78
   0   1   8 2034.10   84.12
   0   1   8 2003.20   84.49
   0  -1   8 2032.51   84.28
   0  -1   8 1993.23   84.53
   0  -1   9    3.12    1.64
   0   1   9    0.18    2.40
   0  -1  10  195.40    9.34
   0  -1  10  195.89    8.81
   0   1  10  200.76    9.32
   0  -1  11    3.08    1.51
   0  -1  11   -2.71    2.80
   0   1  11   -0.56    2.67
   0   1  12  108.94    6.24
   0  -1  12  113.31    6.36
   0  -1  13    2.39    3.56
   0   1  13    3.88    3.28
   0   1  14  296.98   14.41
   0  -1  14  315.74   14.65
   0   1  15    3.32    4.02
   0   1  16  120.99    7.56
   0  -2 -22    2.21    2.95
   0  -2 -22    2.83    2.88
   0   2 -21   -0.61    3.52
   0  -2 -21   -4.25    4.05
   0   2 -20   18.74    4.57
   0   2 -20   19.24    5.22
   0  -2 -20   18.80    4.78
   0  -2 -19    5.82    4.52
   0   2 -19    3.15    4.82
   0   2 -19   -2.51    5.64
   0   2 -18   16.02    5.30
   0  -2 -18   14.03    5.17
   0   2 -18   14.07    6.16
   0   2 -17   -4.93    5.40
   0   2 -17   -2.40    4.22
   0  -2 -17   -0.40    4.99
   0   2 -17    0.62    5.90
   0  -2 -16  218.30   11.59
   0   2 -16  205.09   11.89
   0  -2 -15   -3.39    5.13
   0   2 -15   -3.27    5.42
   0   2 -15  -10.12    6.02
   0   2 -14    9.32    5.08
   0  -2 -14   10.16    4.77
   0   2 -14    5.31    4.77
   0  -2 -14    8.85    5.41
   0   2 -13    0.37    4.53
   0  -2 -13    1.57    4.13
   0   2 -13    3.46    4.79
   0  -2  -7    2.22    1.77
   0   2  -7    2.77    1.09
   0  -2  -6  213.30    9.39
   0  -2  -5    1.36    1.22
   0  -2  -4 2893.17  118.47
   0  -2  -4 2785.77  118.58
   0  -2  -3    1.42    0.83
   0  -2  -3    2.52    1.00
   0  -2  -2   97.06    4.19
   0  -2  -2  101.98    4.13
   0  -2  -1    3.54    0.65
   0  -2  -1    2.34    0.69
   0  -2   0 2779.76  115.43
   0  -2   1    1.90    0.72
   0  -2   1    3.35    0.75
   0  -2   2  103.39    4.84
   0  -2   2  114.63    4.79
   0  -2   3    2.26    0.83
   0  -2   3    1.89    1.39
   0  -2   3    4.16    0.94
   0  -2   4 2790.48  115.96
   0  -2   4 2787.14  116.05
   0  -2   4 2789.22  115.84
   0  -2   5    0.86    1.05
   0  -2   5    3.75    1.47
   0   2   6  206.90    9.20
   0   2   6  206.64    8.78
   0  -2   6  209.18    9.24
   0  -2   6  209.47    9.06
   0   2   7    2.02    0.75
   0  -2   7    1.88    1.48
   0   2   7    3.41    1.03
   0  -2   7   -0.67    1.98
   0   2   7    4.32    1.93
   0   2   8   41.20    3.10
   0  -2   8   41.86    2.69
   0  -2   8   40.56    3.39
   0   2   9    1.86    2.40
   0  -2   9   -0.14    2.78
   0  -2   9   -0.41    1.83
   0   2  10  669.13   28.92
   0  -2  10  662.73   29.04
   0  -2  10  686.10   28.66
   0   2  11    3.73    2.72
   0  -2  11    5.25    2.75
   0  -2  11    1.19    1.94
   0  -2  12  135.18    7.42
   0   2  12  141.19    7.33
   0   2  13   -1.73    3.14
   0   2  14    8.73    3.46
   0   2  15    3.13    3.83
   0  -3 -22  135.47    7.00
   0  -3 -22  145.61    7.11
   0  -3 -21    5.98    3.89
   0   3 -21    3.19    3.03
   0  -3 -21    0.59    3.66
   0   3 -20  208.91   11.34
   0   3 -20  221.57   10.80
   0  -3 -20  212.75   11.19
   0  -3 -20  225.61   11.19
   0  -3 -19    0.50    5.13
   0  -3 -19    4.08    4.32
   0   3 -19    1.42    4.49
   0   3 -19    7.27    5.59
   0   3 -18  358.16   16.08
   0  -3 -18  318.53   16.20
   0   3 -18  348.82   16.37
   0   3 -18  340.50   16.86
   0  -3 -18  340.25   16.66
   0  -3 -17   -0.29    5.64
   0   3 -17   -1.83    4.67
   0  -3 -17    0.52    4.74
   0   3 -17    0.16    6.01
   0   3 -17    0.77    5.02
   0   3 -16  243.81   12.99
   0   3 -16  247.04   13.59
   0  -3 -16  270.95   13.54
   0  -3 -16  260.23   13.19
   0   3 -15   -0.88    4.69
   0  -3 -15    0.56    5.63
   0  -3 -15    4.79    4.69
   0   3 -15    7.29    5.94
   0   3 -14  568.38   26.01
   0  -3 -14  572.33   25.88
   0   3 -14  593.96   26.20
   0   3 -13    1.44    4.50
   0  -3 -13   -1.70    4.25
   0   3 -13    1.43    4.39
   0   3 -12  205.76   10.65
   0   3 -12  211.16   10.96
   0   3  -8  582.05   24.30
   0  -3  -8  567.47   24.71
   0  -3  -7    1.69    1.78
   0  -3  -6 2543.22  105.97
   0  -3  -5    1.00    1.20
   0  -3  -4  661.37   27.65
   0  -3  -4  656.95   27.71
   0  -3  -3    4.07    1.06
   0  -3  -3    3.78    1.08
   0  -3  -2  186.06    7.55
   0  -3  -2  162.21    7.57
   0  -3  -2  177.99    7.61
   0  -3  -1    1.29    0.94
   0  -3  -1    1.44    0.91
   0  -3   0  780.31   32.67
   0  -3   0  782.11   32.66
   0  -3   0  781.49   32.64
   0  -3   1    1.80    1.14
   0  -3   1    2.15    1.10
   0  -3   2  263.04   11.95
   0  -3   2  298.16   11.95
   0  -3   3    6.00    1.24
   0  -3   3    3.73    1.07
   0  -3   4  672.61   27.98
   0  -3   4  660.97   28.07
   0  -3   5    1.58    1.12
   0  -3   6 2391.55   99.65
   0  -3   7    1.59    1.62
   0   3   7    2.42    2.00
   0  -3   8  527.14   22.96
   0   3   8  552.94   23.14
   0   3   9   -1.77    2.31
   0  -3   9    2.61    1.90
   0  -3  10  608.93   26.20
   0   3  10  618.01   26.41
   0  -3  11    0.59    2.10
   0   3  11    2.76    2.60
   0   3  12  225.99   10.75
   0  -3  12  222.80   10.34
   0   3  13   -0.62    3.31
   0   3  14  646.47   28.31
   0  -3  22  146.02    7.18
   0  -4 -22  208.12    9.42
   0  -4 -21   -2.41    3.53
   0  -4 -20  293.99   14.02
   0  -4 -19    5.10    4.89
   0  -4 -19    0.10    3.82
   0   4 -19    0.69    4.19
   0   4 -19    2.35    4.03
   0   4 -18  469.84   22.33
   0  -4 -18  475.56   22.04
   0   4 -18  490.60   21.74
   0   4 -18  474.82   21.70
   0  -4 -18  482.77   21.70
   0   4 -17    1.24    4.92
   0   4 -17   -0.32    5.97
   0  -4 -17   -1.27    5.38
   0   4 -17   -0.89    4.90
   0  -4 -17   -0.25    4.75
   0   4 -16  424.32   20.52
   0  -4 -16  424.48   19.91
   0  -4 -16  431.13   20.28
   0   4 -16  435.96   19.91
   0  -4 -15   -0.77    4.73
   0   4 -15    7.32    6.17
   0  -4 -15   -1.69    5.71
   0   4 -15    0.25    4.78
   0   4 -14 1000.29   43.01
   0   4 -14  956.08   42.43
   0  -4 -14  999.19   42.56
   0   4 -13   -0.55    4.33
   0   4 -13    2.56    4.87
   0  -4 -13    0.35    4.13
   0  -4 -12  764.98   32.84
   0  -4 -12  743.49   32.76
   0   4 -12  759.38   33.26
   0  -4  -8 3532.52  147.23
   0  -4  -7    4.53    2.04
   0  -4  -6  471.50   20.16
   0  -4  -5    1.61    1.50
   0  -4  -4 2099.36   86.70
   0  -4  -4 2062.32   86.70
   0  -4  -3    0.89    1.07
   0  -4  -3    2.34    0.97
   0  -4  -3    1.49    1.21
   0  -4  -2 4872.59  201.07
   0  -4  -2 4841.47  201.15
   0  -4  -2 4808.10  201.09
   0  -4  -1    5.37    1.11
   0  -4  -1    1.66    1.00
   0  -4   0 2375.53   96.68
   0  -4   0 2317.10   96.73
   0  -4   0 2275.10   96.70
   0  -4   1    4.54    1.17
   0  -4   1    2.62    1.17
   0  -4   2 4718.89  195.26
   0  -4   2 4678.71  195.30
   0  -4   3    1.93    1.20
   0  -4   3    0.84    1.10
   0  -4   4 2117.04   89.37
   0  -4   4 2166.60   89.30
   0  -4   5    0.94    1.22
   0  -4   5    1.83    1.50
   0  -4   6  547.67   23.34
   0  -4   7    4.95    2.06
   0  -4   8 3517.28  146.09
   0   4   8 3493.53  146.18
   0   4   9   -1.42    2.41
   0  -4   9    6.38    2.20
   0   4  10 1158.30   49.49
   0  -4  10 1179.29   49.37
   0  -4  11    0.75    2.36
   0   4  11    2.53    2.61
   0  -4  12  694.05   29.36
   0   4  12  668.45   29.58
   0   4  13    7.20    3.36
   0  -4  21   -1.80    3.20
   0  -4  22  221.62    9.94
   0  -5 -21   -1.13    3.00
   0  -5 -21    0.94    3.21
   0  -5 -20   32.72    4.51
   0   5 -20   28.59    3.50
   0  -5 -20   29.61    4.34
   0  -5 -19    2.09    3.63
   0   5 -19    4.57    4.09
   0  -5 -19    0.54    4.54
   0  -5 -18   44.16    5.85
   0  -5 -18   43.51    5.02
   0   5 -18   46.65    5.39
   0  -5 -17   -2.31    5.35
   0   5 -17   -0.13    4.71
   0   5 -17    0.64    5.96
   0  -5 -17   -5.84    4.65
   0  -5 -16  183.69   10.22
   0   5 -16  158.55    9.85
   0   5 -16  167.81   10.74
   0  -5 -16  163.18    9.64
   0   5 -15    2.52    6.29
   0  -5 -15   -0.38    4.79
   0   5 -14  118.56    8.99
   0  -5 -14  114.11    7.60
   0   5 -13   -1.72    5.35
   0  -5 -13    4.49    4.17
   0  -5 -12  213.82   10.57
   0   5 -12  193.99   11.10
   0  -5 -12  200.58   10.35
   0  -5 -11    0.53    3.29
   0   5 -11    1.08    4.95
   0  -5  -9    1.88    2.22
   0  -5  -8   93.00    5.01
   0  -5  -7   -0.22    1.95
   0  -5  -6 2152.90   89.90
   0  -5  -5    5.49    1.87
   0  -5  -4 2103.49   88.90
   0  -5  -4 2163.00   88.94
   0  -5  -3    2.25    1.66
   0  -5  -3    2.39    1.28
   0  -5  -3    1.40    1.38
   0  -5  -2 1501.44   62.34
   0  -5  -2 1483.87   62.42
   0  -5  -2 1493.78   62.33
   0  -5  -1   11.46    1.38
   0  -5  -1    7.41    1.40
   0  -5   0 4839.91  206.74
   0  -5   0 5079.70  206.73
   0  -5   0 5004.27  206.79
   0  -5   1    7.51    1.56
   0  -5   1    5.97    1.36
   0  -5   1    6.62    1.54
   0  -5   2 1536.11   63.47
   0  -5   2 1501.77   63.46
   0  -5   3    1.25    1.63
   0  -5   3    1.52    1.48
   0  -5   4 2223.31   91.45
   0  -5   4 2168.18   91.55
   0  -5   4 2181.67   91.50
   0  -5   5    2.71    2.02
   0  -5   6 2213.15   92.46
   0  -5   7   -0.18    2.26
   0  -5   8  107.87    5.68
   0   5   9    1.63    2.49
   0  -5   9    0.29    2.26
   0   5  10  195.00    9.30
   0  -5  10  189.70    9.18
   0  -5  11    1.78    2.67
   0   5  11    1.10    2.72
   0  -5  12  222.64   10.41
   0   5  12  212.65   10.48
   0  -5  12  211.86   11.06
   0  -5  13    3.14    3.01
   0  -5  13    9.89    4.52
   0  -5  20   47.95    4.80
   0  -5  21   -3.43    2.67
   0  -6 -21    0.27    2.54
   0  -6 -21    1.19    2.21
   0  -6 -20   -1.03    3.43
   0   6 -20    0.31    2.86
   0  -6 -20   -0.24    3.54
   0  -6 -19    0.75    3.06
   0  -6 -19    2.31    4.24
   0   6 -19   -3.06    3.90
   0  -6 -18    8.02    3.91
   0   6 -18    8.37    4.68
   0  -6 -18    3.43    4.79
   0  -6 -17    0.43    4.32
   0   6 -17   -1.69    5.16
   0  -6 -17    1.28    5.25
   0   6 -16    3.33    5.19
   0  -6 -16    7.22    4.54
   0  -6 -16   10.02    5.40
   0  -6 -15   -0.87    4.80
   0  -6 -14   88.90    6.89
   0   6 -14   98.29    8.57
   0   6 -13    4.37    6.49
   0  -6 -13   -1.45    4.32
   0  -6 -12   12.95    4.64
   0  -6 -12   18.50    4.24
   0   6 -12   13.82    6.19
   0   6 -11   -7.89    5.45
   0  -6 -11   -0.11    3.36
   0  -6  -9    0.54    2.28
   0  -6  -8   41.20    3.19
   0  -6  -7    1.47    1.94
   0  -6  -6   83.27    4.50
   0  -6  -5    2.54    1.97
   0  -6  -4  540.69   23.17
   0  -6  -4  548.50   23.30
   0  -6  -3    0.46    1.64
   0  -6  -3    2.90    1.54
   0  -6  -2  498.83   21.70
   0  -6  -2  518.61   21.72
   0  -6  -2  515.52   21.85
   0  -6  -1    2.38    1.60
   0  -6  -1    0.98    1.74
   0  -6   0  793.86   33.25
   0  -6   0  787.09   33.18
   0  -6   0  780.43   33.13
   0  -6   1    1.60    1.91
   0  -6   1    1.57    1.83
   0  -6   1    1.23    1.64
   0  -6   2  436.04   19.41
   0  -6   2  469.81   19.38
   0  -6   2  448.61   19.43
   0  -6   3    4.93    2.11
   0  -6   3    5.26    2.20
   0  -6   4  582.25   25.31
   0  -6   4  584.20   25.23
   0  -6   4  610.67   25.33
   0  -6   5    1.10    2.54
   0  -6   5    1.68    2.33
   0  -6   6  113.16    6.03
   0  -6   6  110.50    5.77
   0  -6   7   -2.58    2.48
   0  -6   8   52.89    3.90
   0  -6   9   -0.82    2.59
   0   6   9   -1.88    2.56
   0  -6  10   71.69    4.58
   0   6  10   63.45    4.50
   0  -6  11   -0.73    4.48
   0   6  11    4.15    2.83
   0  -6  11   -1.04    3.03
   0  -6  12   23.60    4.77
   0  -6  12   23.20    3.50
   0  -6  13   -2.46    4.81
   0  -6  13    2.61    3.23
   0  -6  14  128.12    8.17
   0  -6  18    6.51    4.77
   0  -6  19   -2.32    4.08
   0  -6  20    4.42    3.16
   0  -6  21   -0.77    1.98
   0   7 -20   45.01    3.52
   0  -7 -20   44.50    3.81
   0  -7 -20   41.10    3.58
   0   7 -19   -3.97    3.69
   0  -7 -19    3.53    3.63
   0  -7 -19    1.44    3.64
   0  -7 -18  212.37   10.62
   0   7 -18  220.62   10.79
   0  -7 -18  196.42    9.98
   0  -7 -17    0.70    4.69
   0   7 -17    0.63    4.70
   0  -7 -17   -3.43    3.86
   0  -7 -16  227.39   11.84
   0  -7 -16  240.77   12.36
   0   7 -16  245.52   12.54
   0  -7 -15    2.48    4.56
   0   7 -15   -1.73    5.41
   0  -7 -14  851.51   37.07
   0  -7 -13    1.10    4.82
   0  -7 -12 1010.74   43.66
   0  -7 -12 1014.23   43.61
   0  -7 -11    1.50    3.70
   0  -7 -11    0.68    4.20
   0  -7 -10  853.47   37.13
   0  -7 -10  855.76   37.12
   0  -7 -10  857.29   37.12
   0  -7 -10  866.31   37.00
   0  -7  -9    3.77    2.41
   0  -7  -8 1880.31   78.90
   0  -7  -7   -0.40    2.03
   0  -7  -6 3840.80  160.03
   0  -7  -5    2.32    1.93
   0  -7  -4 2670.17  111.38
   0  -7  -3    4.60    1.68
   0  -7  -3    3.26    1.83
   0  -7  -2 1274.03   53.60
   0  -7  -2 1288.82   53.61
   0  -7  -2 1269.12   53.77
   0  -7  -1    2.88    1.79
   0  -7  -1    4.02    2.07
   0  -7   0  627.14   26.86
   0  -7   0  645.39   26.79
   0  -7   0  616.63   26.93
   0  -7   1    2.67    1.90
   0  -7   1    3.90    2.51
   0  -7   1    3.11    2.12
   0  -7   2 1230.32   51.60
   0  -7   2 1193.23   51.49
   0  -7   2 1262.23   51.63
   0  -7   3    2.46    2.42
   0  -7   3    9.42    2.54
   0  -7   3    4.22    2.16
   0  -7   4 2436.43  101.82
   0  -7   5    4.95    2.50
   0  -7   5    2.55    2.36
   0  -7   6 3779.40  160.88
   0  -7   6 3934.42  160.88
   0  -7   7    3.24    2.74
   0  -7   7    2.05    2.72
   0  -7   8 1940.19   83.01
   0  -7   8 2001.46   82.89
   0  -7   9   -0.22    3.16
   0   7   9    0.18    2.85
   0  -7   9    1.95    2.92
   0  -7  10  910.21   36.85
   0  -7  10  866.50   36.64
   0  -7  10  867.60   36.34
   0   7  10  770.15   36.14
   0  -7  11    5.51    5.02
   0  -7  11    5.01    3.45
   0  -7  11    2.21    3.69
   0  -7  12 1050.04   45.02
   0  -7  12 1050.05   45.47
   0  -7  12 1056.36   45.48
   0  -7  13    0.29    4.10
   0  -7  13    4.17    4.94
   0  -7  13    2.57    3.58
   0  -7  14  896.23   39.17
   0  -7  14  904.73   39.36
   0  -7  15   13.82    4.43
   0  -7  16  260.45   13.28
   0  -7  17   -0.50    4.66
   0  -7  18  181.15    9.57
   0  -7  19   -0.89    3.32
   0  -7  20   54.68    3.70
   0  -8 -19   -1.66    2.97
   0   8 -19   -0.84    3.34
   0  -8 -19   -1.46    2.78
   0   8 -18  134.18    7.53
   0  -8 -18  120.55    7.07
   0   8 -17   -6.92    4.93
   0  -8 -17   -1.51    4.16
   0  -8 -17   -2.13    3.37
   0   8 -16  365.98   17.72
   0  -8 -16  377.70   17.41
   0  -8 -16  374.90   17.06
   0  -8 -15   -2.52    4.31
   0  -8 -14  551.55   24.70
   0  -8 -13   -4.95    4.61
   0  -8 -12  361.25   17.07
   0  -8 -12  366.30   17.02
   0  -8 -12  364.66   17.03
   0  -8 -11    3.07    3.70
   0  -8 -11    4.02    4.58
   0  -8 -10 1059.17   46.46
   0  -8 -10 1080.71   46.32
   0  -8 -10 1098.93   46.52
   0  -8 -10 1093.43   46.54
   0  -8  -9    2.57    2.59
   0  -8  -9    0.20    3.10
   0  -8  -9    1.12    3.76
   0  -8  -9    2.74    4.24
   0  -8  -9    0.93    3.73
   0  -8  -8  960.82   40.84
   0  -8  -7    1.75    2.26
   0  -8  -6  591.97   25.43
   0  -8  -5    2.35    2.06
   0  -8  -4  128.09    6.26
   0  -8  -3    2.40    1.90
   0  -8  -3    5.68    1.83
   0  -8  -2 2245.45   94.25
   0  -8  -2 2266.84   94.25
   0  -8  -1    1.61    1.93
   0  -8  -1    1.89    2.05
   0  -8   0 2119.08   87.89
   0  -8   0 2083.97   87.97
   0  -8   1    1.76    1.95
   0  -8   1    1.78    2.33
   0  -8   2 2199.78   92.05
   0  -8   2 2204.50   92.18
   0  -8   3    2.51    2.41
   0  -8   3    2.21    2.12
   0  -8   4  213.46    9.89
   0  -8   5    0.91    2.36
   0  -8   6  665.38   29.22
   0  -8   6  689.06   29.23
   0  -8   7    2.90    2.95
   0  -8   7   -0.09    2.80
   0  -8   8  935.86   40.23
   0  -8   8  933.51   40.18
   0  -8   8  945.28   40.64
   0  -8   9    2.11    4.56
   0  -8   9   -0.10    3.02
   0  -8   9    5.57    3.50
   0  -8   9    4.26    4.33
   0  -8  10 1022.55   43.46
   0  -8  10 1033.81   43.06
   0  -8  10  982.03   43.28
   0  -8  10  971.90   43.13
   0  -8  11   11.02    5.46
   0  -8  11   -1.07    4.66
   0  -8  11    2.89    3.97
   0  -8  11    4.80    3.47
   0  -8  12  355.56   16.64
   0  -8  12  390.15   17.45
   0  -8  12  345.62   16.91
   0  -8  12  358.49   17.21
   0  -8  13   -2.54    5.09
   0  -8  13    3.69    4.53
   0  -8  13    1.64    4.94
   0  -8  13    0.70    3.52
   0  -8  14  571.20   25.29
   0  -8  14  544.60   25.08
   0  -8  15    5.15    4.95
   0  -8  15    0.70    4.51
   0  -8  16  380.81   17.74
   0  -8  17   -2.58    3.98
   0  -8  18  129.01    7.08
   0  -8  19    0.06    2.41
   0   9 -19    0.13    2.75
   0  -9 -18    4.09    2.69
   0   9 -18    1.67    3.65
   0  -9 -18    6.21    2.72
   0   9 -17   -1.30    4.34
   0  -9 -17    0.47    3.44
   0  -9 -16    8.12    3.45
   0  -9 -16    0.77    4.05
   0  -9 -15   -6.39    3.98
   0  -9 -15   -2.64    4.54
   0  -9 -14   21.42    4.57
   0   9 -14   21.78    5.77
   0  -9 -13   -4.53    4.66
   0   9 -13    0.44    5.26
   0  -9 -12   81.40    6.18
   0  -9 -12   78.48    6.30
   0   9 -12   64.66    6.77
   0  -9 -11   -0.24    4.59
   0  -9 -11    3.12    3.63
   0  -9 -10   39.73    4.41
   0  -9 -10   42.17    5.21
   0  -9 -10   34.90    5.38
   0  -9  -9    2.36    4.09
   0  -9  -9   -3.30    3.90
   0  -9  -9   -2.45    4.53
   0  -9  -8  121.48    7.17
   0  -9  -8  108.20    6.86
   0  -9  -8  111.66    7.33
   0  -9  -7    0.95    3.32
   0  -9  -7    2.08    3.66
   0  -9  -7    1.00    2.33
   0  -9  -7    5.29    4.24
   0  -9  -6  325.42   14.57
   0  -9  -6  331.04   15.51
   0  -9  -5    2.71    2.11
   0  -9  -4   45.68    3.22
   0  -9  -3    0.38    1.96
   0  -9  -2   17.42    2.42
   0  -9  -2   13.09    2.10
   0  -9  -1   -0.75    2.23
   0  -9  -1   -0.13    1.87
   0  -9   0  136.94    6.86
   0  -9   0  148.17    7.15
   0  -9   1   -0.78    2.00
   0  -9   1   -0.54    2.44
   0  -9   2   14.86    2.29
   0  -9   2   13.48    2.82
   0  -9   3   -0.09    2.75
   0  -9   3    0.42    2.09
   0  -9   4   23.16    2.82
   0  -9   4   23.74    3.19
   0  -9   5   -0.63    4.16
   0  -9   5    1.38    2.55
   0  -9   6  283.01   14.88
   0  -9   6  333.85   14.34
   0  -9   7   -1.27    2.89
   0  -9   7    0.54    4.72
   0  -9   7   -0.68    2.93
   0  -9   7    0.42    3.47
   0  -9   8  134.76    7.61
   0  -9   8  138.94    7.71
   0  -9   8  122.77    8.31
   0  -9   8  137.33    7.41
   0  -9   9   -0.12    3.46
   0  -9   9    0.11    3.46
   0  -9   9    2.50    4.18
   0  -9   9    0.14    5.47
   0  -9  10   57.23    5.64
   0  -9  10   57.81    5.18
   0  -9  10   51.35    6.62
   0  -9  10   62.89    5.19
   0  -9  11   -0.51    3.94
   0  -9  11    2.33    5.06
   0  -9  11    4.92    4.55
   0  -9  11    1.82    3.35
   0  -9  12   75.65    6.78
   0  -9  12   78.22    6.38
   0  -9  12   77.45    6.06
   0  -9  12   72.22    5.48
   0  -9  13   -6.19    4.88
   0  -9  13    2.04    5.23
   0  -9  14   40.82    5.43
   0  -9  14   36.97    5.32
   0  -9  15    6.91    4.23
   0  -9  15   -2.35    4.38
   0  -9  16    0.10    3.93
   0  -9  17   -3.52    3.27
   0  -9  18    6.31    2.51
   0  10 -18   33.76    3.82
   0  10 -16   45.68    5.28
   0 -10 -16   38.16    3.86
   0 -10 -15   -2.49    3.60
   0  10 -15   -4.49    4.73
   0 -10 -15    2.64    3.19
   0  10 -14    8.68    5.18
   0 -10 -14   10.73    3.88
   0  10 -13   -2.29    5.35
   0 -10 -13   -5.20    4.28
   0  10 -12  146.99    9.16
   0 -10 -12  131.05    8.19
   0 -10 -12  134.99    8.13
   0 -10 -11    2.92    4.65
   0  10 -11    3.09    5.10
   0 -10 -10  105.48    7.39
   0  10 -10  110.98    7.76
   0 -10 -10  104.27    7.42
   0  10  -9    1.97    4.81
   0 -10  -9    2.51    4.00
   0 -10  -9   -0.26    5.04
   0 -10  -9    8.05    4.78
   0 -10  -8  127.14    8.03
   0 -10  -8  134.62    7.76
   0 -10  -8  129.36    8.41
   0  10  -8  140.69    8.43
   0 -10  -7   -0.25    4.05
   0  10  -7    4.47    4.38
   0 -10  -7    4.84    4.60
   0 -10  -7    0.33    3.55
   0 -10  -6  181.99    9.66
   0 -10  -6  201.83   10.27
   0  10  -6  191.25   10.24
   0 -10  -6  190.67   10.60
   0  10  -5    1.01    3.90
   0 -10  -5    3.63    4.30
   0 -10  -5    4.04    4.68
   0 -10  -4  115.79    7.56
   0 -10  -4  127.46    7.37
   0 -10  -3    0.83    3.75
   0 -10  -3    4.53    4.53
   0 -10  -2   62.00    3.94
   0 -10  -2   51.80    5.86
   0 -10  -2   64.62    5.47
   0 -10  -1    0.78    2.41
   0 -10  -1    1.03    4.54
   0 -10  -1    0.97    2.04
   0 -10   0   37.58    3.10
   0 -10   0   42.44    3.51
   0 -10   0   45.74    5.45
   0 -10   1    0.97    2.76
   0 -10   1    1.80    2.03
   0 -10   2   56.16    4.39
   0 -10   2   47.86    5.88
   0 -10   2   59.93    3.85
   0 -10   3    2.54    5.08
   0 -10   3    2.39    2.33
   0 -10   3    0.98    2.89
   0 -10   4   82.47    6.48
   0 -10   4   91.25    5.79
   0 -10   4   89.53    5.16
   0 -10   5    0.65    3.40
   0 -10   5    1.54    4.47
   0 -10   5    2.07    2.57
   0 -10   6  157.22    9.71
   0 -10   6  160.03    8.47
   0 -10   6  163.16    8.19
   0 -10   7    0.11    3.70
   0 -10   7    3.15    3.02
   0 -10   7    2.95    5.01
   0 -10   8  149.07    8.30
   0 -10   8  140.29    9.42
   0 -10   8  152.67    8.35
   0 -10   8  145.64    7.99
   0 -10   9    1.86    4.16
   0 -10   9   -0.44    3.36
   0 -10   9    7.33    4.26
   0 -10   9   -0.30    5.01
   0 -10  10  109.82    6.81
   0 -10  10  104.40    8.09
   0 -10  10  119.96    7.20
   0 -10  10  103.79    7.08
   0 -10  11    1.08    4.36
   0 -10  11   -1.03    5.65
   0 -10  12  122.79    7.82
   0 -10  12  130.07    8.57
   0 -10  13    2.33    4.86
   0 -10  13    2.11    4.08
   0 -10  14    8.46    4.61
   0 -10  14    6.66    3.92
   0 -10  15   -1.04    3.77
   0 -10  15   -1.05    3.59
   0 -10  16   36.03    3.67
   0 -10  17    3.99    2.23
   0  11 -17   -1.77    3.02
   0  11 -16  291.07   13.70
   0  11 -15    2.93    4.32
   0 -11 -14  406.96   18.81
   0  11 -14  465.66   19.77
   0 -11 -13   -6.42    3.67
   0  11 -13    0.53    4.84
   0 -11 -12  641.21   28.73
   0 -11 -12  656.80   28.72
   0  11 -12  681.84   29.39
   0  11 -11    3.89    5.14
   0 -11 -11   -1.61    4.44
   0 -11 -10  805.14   35.70
   0 -11 -10  820.61   35.69
   0  11 -10  829.29   36.00
   0  11  -9   -0.14    5.29
   0 -11  -9    0.13    4.93
   0 -11  -9    3.38    4.56
   0  11  -8 2175.41   90.89
   0 -11  -8 2196.31   90.87
   0 -11  -8 2020.34   90.42
   0 -11  -8 2244.20   90.85
   0 -11  -7   -1.66    5.24
   0 -11  -7   -0.40    4.43
   0  11  -7    4.72    5.06
   0 -11  -6 1944.93   80.80
   0  11  -6 1813.82   80.65
   0 -11  -6 1974.13   80.96
   0 -11  -5    0.99    5.31
   0 -11  -5    0.26    4.38
   0 -11  -4 2118.13   87.98
   0 -11  -4 2037.97   88.14
   0 -11  -3    2.73    4.12
   0 -11  -3    0.29    4.68
   0 -11  -2 2460.44  103.43
   0 -11  -2 2447.11  103.63
   0 -11  -1    0.42    2.71
   0 -11  -1    4.86    5.30
   0 -11   0 2331.60   98.62
   0 -11   0 2335.19   97.92
   0 -11   1    5.35    3.05
   0 -11   2 2473.94  103.90
   0 -11   2 2450.88  103.30
   0 -11   3    0.11    3.28
   0 -11   3    0.30    4.91
   0 -11   4 2109.31   90.45
   0 -11   4 2153.95   89.95
   0 -11   5    1.84    5.01
   0 -11   5   -2.00    3.36
   0 -11   6 1926.82   81.42
   0 -11   6 1926.53   81.97
   0 -11   7   -2.35    6.07
   0 -11   7    3.72    3.77
   0 -11   8 2079.68   88.57
   0 -11   8 2076.67   87.87
   0 -11   8 2102.56   88.12
   0 -11   9    7.12    5.87
   0 -11   9    2.39    4.01
   0 -11   9   -0.64    3.75
   0 -11  10  844.97   37.14
   0 -11  10  840.97   36.44
   0 -11  11   -0.57    5.30
   0 -11  11   -1.66    3.75
   0 -11  12  709.73   30.24
   0 -11  12  662.09   29.55
   0 -11  13    1.64    4.67
   0 -11  13    2.80    3.41
   0 -11  14  470.95   20.98
   0 -11  14  492.10   21.42
   0 -11  15   -1.14    3.19
   0  12 -16   58.14    4.28
   0  12 -15    4.69    3.56
   0  12 -14   59.48    5.32
   0  12 -13   -2.21    4.61
   0  12 -12  171.87    9.77
   0 -12 -12  171.71    8.69
   0  12 -11   -4.30    4.96
   0 -12 -11    0.31    4.16
   0 -12 -11   -0.10    3.86
   0 -12 -10  203.82   10.75
   0  12 -10  200.41   11.16
   0 -12  -9   -1.00    4.76
   0  12  -9    0.85    4.95
   0 -12  -9    2.30    4.27
   0 -12  -8  251.27   12.63
   0  12  -8  237.21   12.65
   0 -12  -8  243.73   12.37
   0 -12  -7   -4.57    4.64
   0 -12  -7   -1.25    5.09
   0  12  -7   -0.27    4.91
   0  12  -6  162.55    9.02
   0 -12  -6  159.20    9.54
   0 -12  -6  145.25    9.02
   0 -12  -5   -0.59    5.16
   0 -12  -5   -2.83    4.66
   0 -12  -4   97.20    7.59
   0 -12  -4   78.28    6.69
   0 -12  -3    0.55    4.83
   0 -12  -3    3.79    5.36
   0 -12  -2  201.74   11.34
   0 -12  -2  199.63   10.89
   0 -12  -1    4.01    6.03
   0 -12  -1    5.11    4.53
   0 -12   0  755.51   34.16
   0 -12   0  780.29   33.28
   0 -12   1    2.05    3.13
   0 -12   2  226.91   11.03
   0 -12   2  221.42   12.36
   0 -12   3    3.76    3.51
   0 -12   3   -3.64    5.42
   0 -12   4   53.96    6.82
   0 -12   4   55.18    4.80
   0 -12   5    2.70    3.41
   0 -12   5   -1.12    5.56
   0 -12   6  140.20    8.36
   0 -12   6  168.04    9.90
   0 -12   7    1.11    5.79
   0 -12   8  290.50   14.91
   0 -12   9    2.40    5.39
   0 -12  10  286.89   14.51
   0 -12  11    3.39    4.97
   0 -12  12  229.35   11.70
   0 -12  13   -0.69    3.97
   0 -12  14   91.16    5.70
   0  13 -15   -0.75    2.63
   0  13 -14   15.27    3.59
   0  13 -13    0.29    3.90
   0  13 -12    5.97    4.27
   0 -13 -11    0.95    3.32
   0  13 -11   -2.26    4.42
   0  13 -10   24.79    5.14
   0 -13 -10   30.68    4.40
   0 -13  -9    3.90    3.64
   0  13  -9   -2.88    4.74
   0 -13  -9   -4.35    4.47
   0  13  -8   36.33    5.52
   0 -13  -8   45.05    4.86
   0 -13  -8   46.12    5.55
   0 -13  -7    2.10    4.88
   0 -13  -7    2.15    4.17
   0 -13  -6   27.02    5.64
   0 -13  -6   16.24    4.58
   0 -13  -5   -3.75    5.42
   0 -13  -5    3.23    4.43
   0 -13  -4    8.48    5.34
   0 -13  -4    8.33    4.63
   0 -13  -3    5.63    5.49
   0 -13  -3   -4.99    4.82
   0 -13  -2    8.51    5.67
   0 -13  -2    5.88    4.59
   0 -13  -1   -0.63    5.98
   0 -13  -1    1.38    4.78
   0 -13   0    6.84    4.86
   0 -13   0    5.23    6.14
   0 -13   1    2.43    3.31
   0 -13   2    5.90    3.54
   0 -13   3    3.52    5.96
   0 -13   4   15.65    5.82
   0 -13   5   -0.48    5.78
   0 -13   6   13.69    5.63
   0 -13   7    0.91    5.68
   0 -13   8   27.52    5.70
   0 -13   9    4.35    5.13
   0 -13  10   27.33    5.46
   0 -13  11    6.54    4.49
   0 -13  12    6.51    3.86
   0 -13  13    2.03    3.25
   0 -13  14   10.28    2.56
   0  14 -13   -0.40    2.88
   0  14 -12   81.67    5.37
   0  14 -11   -1.06    3.83
   0  14 -10  109.43    6.91
   0 -14 -10  105.80    6.07
   0 -14  -9    4.07    3.81
   0  14  -9    1.35    4.15
   0 -14  -8   76.35    5.81
   0 -14  -8   69.10    4.99
   0 -14  -7    3.52    3.51
   0 -14  -7   -2.38    4.45
   0 -14  -6   42.22    4.82
   0 -14  -6   59.83    5.80
   0 -14  -5    3.14    4.96
   0 -14  -5   -2.26    3.96
   0 -14  -4  107.80    7.17
   0 -14  -4  117.51    7.89
   0 -14  -3   -2.27    5.26
   0 -14  -3   -0.49    4.13
   0 -14  -2  164.43    9.35
   0 -14  -2  166.75   10.06
   0 -14  -1    5.91    4.62
   0 -14  -1    0.74    5.49
   0 -14   0  107.65    8.11
   0 -14   0  104.65    7.25
   0 -14   1    4.49    4.64
   0 -14   2  180.53   10.06
   0 -14   3    2.27    5.51
   0 -14   4  135.19    9.02
   0 -14   5   -0.88    5.32
   0 -14   6   64.05    6.51
   0 -14   7   -5.63    5.09
   0 -14   8   65.34    6.16
   0 -14   9   -0.11    4.55
   0 -14  10  105.83    6.77
   0 -14  11   -2.14    3.60
   0 -14  12   80.09    4.98
   0 -14  13   -2.12    2.12
   0 -15  -9    0.68    2.60
   0 -15  -8  324.52   14.65
   0 -15  -7    3.24    3.62
   0 -15  -6  477.89   21.86
   0 -15  -6  540.53   22.43
   0 -15  -5    1.50    4.18
   0 -15  -5    2.16    3.30
   0 -15  -4  510.07   22.72
   0 -15  -4  523.82   23.20
   0 -15  -3   -0.30    3.72
   0 -15  -3    0.36    4.79
   0 -15  -2  368.70   17.64
   0 -15  -2  378.76   17.16
   0 -15  -1    2.15    3.92
   0 -15  -1   -0.91    4.95
   0 -15   0  319.14   15.19
   0 -15   0  329.26   15.75
   0 -15   1    4.48    4.09
   0 -15   2  345.30   16.14
   0 -15   3    5.25    4.99
   0 -15   3   -2.13    4.18
   0 -15   4  431.10   19.86
   0 -15   4  445.32   20.25
   0 -15   5    0.11    4.08
   0 -15   5    0.37    4.71
   0 -15   6  492.62   22.24
   0 -15   7    5.55    4.49
   0 -15   8  357.73   16.51
   0 -15   9    0.69    3.64
   0 -15  10  353.48   15.81
   0 -15  11   -3.85    2.55
   0 -16  -7    0.92    2.43
   0 -16  -6   63.58    4.41
   0 -16  -5    4.27    3.41
   0 -16  -4  161.54    8.20
   0 -16  -4  149.22    7.44
   0 -16  -3   -0.80    2.77
   0 -16  -3   -2.23    3.93
   0 -16  -2  340.10   15.62
   0 -16  -2  334.31   15.08
   0 -16  -1    0.85    3.16
   0 -16  -1    0.20    4.26
   0 -16   0  604.32   26.36
   0 -16   0  613.80   26.78
   0 -16   1    5.36    3.39
   0 -16   2  351.72   15.90
   0 -16   3   -1.90    3.36
   0 -16   3   -2.26    4.26
   0 -16   4  178.17    9.38
   0 -16   4  177.42    8.88
   0 -16   5    1.00    3.12
   0 -16   5   -0.38    3.98
   0 -16   6   90.33    5.70
   0 -16   6   80.01    5.20
   0 -16   7    1.95    3.24
   0 -16   7   -1.05    2.73
   0 -16   8  154.02    7.61
   0 -16   8  165.99    7.98
   0 -16   9   -0.05    2.46
   0 -16   9   -0.14    2.03
   0 -17  -5   -0.50    1.93
   0 -17  -4    5.61    2.43
   0 -17  -3   -1.97    2.67
   0 -17  -2   15.43    3.08
   0 -17  -1   -2.15    2.97
   0 -17   0    3.67    3.06
   0 -17   1    1.60    3.09
   0 -17   1    0.43    1.95
   0 -17   2    9.92    2.12
   0 -17   3   -0.65    1.88
   0 -17   4    3.44    1.86
   0 -17   4    2.31    2.80
   0 -17   5   -1.39    2.67
   0 -17   6    7.53    2.38
   0 -17   7    0.39    1.87
   1   0 -22    2.70    3.04
  -1   0 -22   -2.06    3.36
  -1   0 -22   -4.28    2.84
  -1   0 -21   -3.89    3.94
  -1   0 -21   -0.59    4.09
   1   0 -21   -1.59    4.14
  -1   0 -20    0.48    4.98
  -1   0 -20   -4.47    4.62
   1   0 -20   -6.04    4.87
  -1   0 -19   -2.36    5.52
   1   0 -19    2.52    5.09
  -1   0 -19    0.99    4.98
  -1   0 -18   -1.65    5.92
  -1   0 -18    3.37    5.50
   1   0 -18    2.46    5.42
  -1   0 -17    1.17    5.72
   1   0 -17    2.99    5.22
  -1   0 -17   -4.15    5.81
  -1   0 -16   -5.53    5.20
  -1   0 -16    1.81    5.97
   1   0 -16    4.74    4.96
   1   0 -15    2.72    5.20
  -1   0 -15   -0.83    5.38
  -1   0 -15   -4.27    5.18
   1   0 -14    3.49    4.29
  -1   0 -14   -0.78    4.17
  -1   0 -14   -3.02    5.07
   1   0 -13    4.59    3.69
  -1   0 -13    0.12    4.31
  -1   0 -13    2.01    4.54
  -1   0  -4    2.31    1.20
  -1   0  -3    0.64    1.04
  -1   0  -2    1.63    0.58
   1   0  -2    0.75    0.36
  -1   0  -1    1.40    0.30
   1   0   0    2.35    0.32
  -1   0   1    0.69    0.22
  -1   0   1    1.30    0.24
   1   0   2    0.16    0.67
   1   0   2    0.42    0.38
  -1   0   2    1.61    0.48
  -1   0   2    1.18    0.32
   1   0   3   -0.10    1.10
  -1   0   3    1.19    0.54
  -1   0   3    2.37    0.95
  -1   0   4    1.23    1.14
   1   0   4    0.53    1.41
  -1   0   4    1.23    0.68
   1   0   5    0.76    1.33
   1   0   5    3.89    0.88
  -1   0   5    1.53    1.22
  -1   0   5    1.48    0.74
   1   0   6    0.75    0.91
   1   0   6    0.04    1.45
  -1   0   6    0.49    0.78
  -1   0   6    0.77    1.28
  -1   0   7    1.31    1.57
   1   0   7    0.90    1.22
   1   0   7    0.38    1.71
  -1   0   7    2.26    0.91
  -1   0   8    0.98    1.22
  -1   0   8    1.10    2.29
   1   0   8    1.79    2.26
   1   0   8    1.60    1.32
  -1   0   9   -0.47    2.33
   1   0   9    0.14    1.39
   1   0   9    3.19    2.66
  -1   0   9    5.97    1.35
   1   0  10    0.96    1.54
   1   0  10    2.39    2.73
  -1   0  10   -0.07    2.46
   1   0  11    1.45    2.80
  -1   0  11    0.16    2.59
  -1   0  12    2.32    2.80
   1   0  12    0.48    2.92
  -1   0  13    0.50    3.15
   1   0  13   -6.19    3.43
  -1   0  14    1.68    3.68
   1   0  14    2.28    3.83
   1   0  15   -1.44    4.14
  -1  -1 -22   25.48    3.33
  -1   1 -22   22.83    2.87
   1   1 -22   25.48    3.21
   1  -1 -22   20.12    3.44
   1  -1 -22   24.24    3.48
  -1  -1 -22   19.79    3.50
  -1  -1 -21   85.24    5.83
  -1  -1 -21   79.77    6.04
   1   1 -21   82.81    6.03
   1   1 -21   86.47    5.75
   1  -1 -21   73.73    5.75
  -1   1 -21   84.33    5.60
  -1   1 -21   82.10    6.15
  -1   1 -20   40.71    5.78
   1  -1 -20   37.14    5.24
  -1  -1 -20   35.18    5.27
   1   1 -20   48.11    5.97
  -1   1 -20   44.71    5.07
  -1  -1 -20   38.15    5.70
   1   1 -20   41.19    5.41
  -1   1 -19  164.86   10.27
  -1  -1 -19  185.84   10.27
   1   1 -19  157.30   10.25
  -1   1 -19  185.78    9.98
  -1  -1 -19  157.97    9.69
   1   1 -19  181.74    9.90
   1  -1 -19  175.98   10.03
   1  -1 -18   65.45    6.39
   1   1 -18   73.16    7.21
  -1  -1 -18   66.66    7.30
   1   1 -18   78.75    6.89
  -1   1 -18   65.79    7.09
  -1  -1 -18   69.22    6.81
  -1   1 -18   63.41    6.64
  -1  -1 -17  202.07   11.36
  -1  -1 -17  178.99   10.73
  -1   1 -17  188.87   11.09
   1  -1 -17  177.18   10.41
   1   1 -17  200.96   11.04
  -1   1 -17  201.25   11.35
   1   1 -17  181.44   11.09
   1  -1 -16   22.05    5.24
  -1  -1 -16   25.71    5.91
   1   1 -16   19.80    5.97
  -1   1 -16   28.76    6.36
   1   1 -16   18.74    5.24
  -1   1 -16   24.21    5.63
  -1  -1 -16   29.12    5.60
  -1  -1 -15  358.84   17.42
  -1   1 -15  355.49   17.44
  -1   1 -15  387.28   17.70
   1   1 -15  367.19   17.35
  -1  -1 -15  366.28   17.57
   1   1 -15  366.44   17.52
   1  -1 -15  351.27   17.26
   1  -1 -14  144.47    8.32
  -1  -1 -14  131.46    8.60
  -1  -1 -14  124.32    8.50
  -1   1 -14  135.47    8.66
  -1   1 -14  134.11    8.46
   1   1 -14  136.90    8.69
   1   1 -14  141.13    8.21
   1  -1 -13  391.65   18.12
  -1  -1 -13  410.12   18.30
  -1   1 -13  388.27   18.13
  -1  -1 -13  386.57   18.13
  -1   1 -13  409.22   18.35
   1   1 -13  381.98   18.05
   1  -1 -13  377.32   17.94
   1   1 -13  411.00   18.30
   1   1  -5 5086.10  211.07
   1   1  -4 3922.95  162.88
   1  -1  -3  100.20    4.45
  -1  -1  -2 2256.10   97.89
   1  -1  -2 2431.36   97.84
  -1  -1   0  604.60   24.61
  -1  -1   0  577.07   24.60
   1  -1   2 2316.72   96.06
  -1  -1   2 2353.70   96.05
   1  -1   2 2257.33   96.09
  -1  -1   3  157.07    6.70
   1  -1   3  143.89    6.72
   1  -1   3  143.25    6.83
  -1  -1   3  157.04    6.82
   1  -1   4 3660.85  156.81
  -1  -1   4 3822.42  156.80
   1  -1   4 3739.38  156.72
   1   1   4 3829.56  156.66
  -1   1   4 3776.84  156.74
  -1  -1   5 5092.91  204.52
   1   1   5 4761.38  204.31
   1   1   5 5045.72  204.55
   1  -1   5 4955.24  204.55
  -1   1   5 4955.87  204.46
  -1   1   6 1246.51   54.02
  -1  -1   6 1256.30   54.07
  -1   1   6 1278.26   53.76
   1  -1   6 1351.26   54.15
  -1  -1   6 1297.44   53.91
   1   1   6 1299.84   54.12
   1  -1   6 1347.07   53.96
  -1  -1   7  745.60   31.97
  -1  -1   7  749.80   31.75
   1   1   7  787.07   31.70
   1   1   7  769.14   32.02
   1  -1   7  788.69   32.05
  -1   1   7  740.13   31.58
   1  -1   7  773.13   31.80
  -1   1   7  718.81   31.89
  -1  -1   8  432.48   19.19
  -1   1   8  458.96   19.45
   1  -1   8  474.01   19.61
  -1   1   8  436.55   18.98
   1  -1   8  472.13   19.27
  -1  -1   8  459.03   19.53
   1   1   8  463.88   19.12
   1   1   8  454.35   19.56
  -1   1   9 1181.12   49.76
  -1  -1   9 1197.56   49.83
   1   1   9 1165.86   49.85
  -1  -1   9 1184.84   49.49
   1   1   9 1167.54   49.39
   1  -1   9 1178.15   49.88
   1  -1   9 1202.71   49.55
  -1  -1  10  213.94    9.79
  -1  -1  10  216.08    9.23
   1   1  10  206.17    9.84
  -1   1  10  212.89    9.69
   1  -1  10  196.84    9.28
   1  -1  10  199.92    9.79
   1  -1  11  870.66   36.74
  -1   1  11  847.47   36.53
  -1  -1  11  864.81   36.63
   1  -1  11  845.73   36.20
   1   1  11  869.70   36.68
  -1  -1  12   73.12    4.79
  -1   1  12   67.97    4.69
   1  -1  12   61.66    4.80
   1   1  12   73.52    4.81
  -1  -1  13  458.26   20.00
  -1   1  13  439.56   19.81
   1   1  13  437.00   19.95
   1  -1  13  447.19   20.04
   1  -1  14  150.07    8.37
  -1   1  14  156.31    8.18
   1   1  14  142.99    8.31
  -1   1  15  380.20   17.27
   1   1  15  366.35   17.39
   1   1  16   47.15    4.95
   1  -2 -22   90.10    5.21
  -1  -2 -22   91.45    5.14
   1  -2 -22   82.39    5.16
   1   2 -22   85.62    4.79
  -1   2 -21  115.32    6.38
  -1   2 -21  106.19    6.93
   1   2 -21  111.34    6.53
   1  -2 -21   98.11    6.74
  -1  -2 -21  118.33    6.74
   1  -2 -21  115.79    6.93
  -1   2 -20   81.93    6.99
   1   2 -20   92.28    7.08
   1   2 -20   98.47    6.58
  -1   2 -20   84.96    6.40
   1  -2 -20   98.56    6.76
   1  -2 -20   94.91    6.95
  -1  -2 -20   95.74    6.76
   1  -2 -19  253.31   13.05
   1   2 -19  254.67   12.88
   1  -2 -19  237.33   13.00
   1   2 -19  246.68   13.25
  -1   2 -19  247.21   13.29
  -1  -2 -19  254.36   12.79
  -1   2 -19  278.79   12.80
   1  -2 -18  200.84   10.83
   1   2 -18  210.39   11.82
   1  -2 -18  210.68   11.49
  -1   2 -18  194.60   11.58
   1   2 -18  209.93   11.19
  -1  -2 -18  194.31   11.23
  -1   2 -18  208.64   11.14
   1   2 -17  157.21   10.41
   1   2 -17  162.43   10.05
  -1  -2 -17  164.71   10.08
  -1   2 -17  174.21    9.49
   1  -2 -17  170.07   10.30
   1  -2 -17  163.79    9.76
  -1   2 -17  189.16   10.10
  -1   2 -17  181.83   10.54
   1   2 -16  218.62   11.65
   1  -2 -16  218.89   11.43
   1  -2 -16  218.25   11.84
  -1   2 -16  199.76   11.84
  -1  -2 -16  214.67   11.83
  -1   2 -16  212.08   12.09
   1   2 -16  211.44   11.94
   1   2 -16  216.57   11.12
   1   2 -15  328.11   16.59
  -1   2 -15  329.68   16.64
   1  -2 -15  335.37   16.17
  -1   2 -15  348.39   16.57
  -1  -2 -15  359.38   16.52
   1   2 -15  312.26   16.30
   1  -2 -15  345.44   16.55
  -1   2 -14  269.72   14.04
  -1   2 -14  286.98   14.25
   1   2 -14  279.20   14.14
   1   2 -14  265.61   13.95
   1  -2 -14  306.10   14.07
   1  -2 -14  289.32   13.91
  -1  -2 -14  289.48   14.17
  -1   2 -13  308.13   15.29
   1   2 -13  306.36   15.23
   1   2 -13  311.91   15.32
   1  -2 -13  337.43   15.34
  -1   2 -13  318.44   15.42
   1  -2 -13  322.20   15.01
  -1  -2 -13  326.10   15.27
  -1  -2  -8  486.26   20.95
  -1  -2  -7 1320.85   55.20
   1   2  -7 1314.31   54.79
   1   2  -6   73.82    3.69
  -1  -2  -6   85.35    4.01
   1  -2  -5  214.36    8.72
   1  -2  -5  204.48    8.93
  -1  -2  -5  184.88    8.99
   1  -2  -4 1156.10   48.95
   1  -2  -4 1208.98   49.07
   1  -2  -3 3799.87  157.80
   1  -2  -2  257.32   10.96
   1  -2  -2  262.05   10.89
   1  -2   2  268.79   11.25
  -1  -2   2  261.30   11.26
  -1  -2   3 3594.22  146.78
   1  -2   3 3473.47  146.78
  -1  -2   4 1186.31   48.03
   1  -2   4 1134.95   48.11
   1  -2   4 1130.78   48.02
   1  -2   4 1148.93   47.90
   1  -2   5  330.60   13.06
   1  -2   5  305.90   13.25
  -1  -2   5  301.33   13.38
   1  -2   5  288.65   13.36
  -1   2   5  301.78   13.26
  -1  -2   5  304.93   13.23
  -1   2   6  101.74    4.92
   1   2   6  123.62    4.79
  -1   2   6   97.70    4.41
   1  -2   6  112.00    4.53
   1  -2   6  118.07    4.92
  -1  -2   6  108.21    5.08
  -1  -2   6  105.12    4.85
   1  -2   6  107.78    5.21
  -1  -2   7 1259.34   50.77
   1   2   7 1220.32   50.74
  -1  -2   7 1204.12   50.52
   1  -2   7 1226.47   50.56
  -1   2   7 1233.64   50.63
   1  -2   7 1229.56   50.76
   1   2   7 1152.19   50.36
  -1  -2   8  549.93   21.78
   1   2   8  476.05   21.48
   1   2   8  491.40   22.01
   1  -2   8  494.80   22.02
   1  -2   8  511.95   21.77
  -1   2   8  538.11   21.90
  -1  -2   8  571.84   22.14
  -1   2   9  806.31   34.13
   1  -2   9  808.77   34.33
   1  -2   9  804.88   33.99
  -1  -2   9  811.37   34.32
   1   2   9  800.28   34.24
  -1  -2   9  799.81   33.95
   1  -2  10  367.19   16.49
  -1  -2  10  391.38   16.52
   1  -2  10  354.63   16.06
  -1  -2  10  381.59   16.02
   1   2  10  346.48   16.35
  -1   2  10  377.39   16.29
  -1  -2  11  476.01   21.56
   1   2  11  517.01   22.09
  -1   2  11  494.93   21.86
   1  -2  11  516.54   21.68
   1  -2  11  530.94   22.21
  -1   2  12  296.52   12.54
   1  -2  12  251.02   12.06
   1  -2  12  278.34   12.80
   1   2  12  265.83   12.60
  -1   2  13  280.78   13.25
   1   2  13  285.77   13.41
   1  -2  13  288.86   13.63
  -1   2  14  275.28   13.23
   1   2  14  284.49   13.44
   1   2  15  361.95   16.97
   1   2  16  177.61    9.52
   1  -3 -22   16.71    3.11
   1  -3 -22   14.13    2.86
  -1  -3 -22   20.20    3.08
  -1  -3 -22   19.90    2.87
   1  -3 -21  145.80    7.55
  -1  -3 -21  134.75    7.53
  -1  -3 -21  152.45    7.48
   1  -3 -21  120.58    7.36
   1   3 -21  122.22    7.00
  -1  -3 -20   34.24    4.82
   1   3 -20   30.52    4.57
   1  -3 -20   40.97    5.12
  -1   3 -20   24.13    4.35
   1  -3 -20   33.91    5.05
  -1   3 -20   33.98    5.34
   1  -3 -19  136.91    8.33
   1  -3 -19  126.29    8.31
  -1   3 -19  122.92    7.73
  -1   3 -19  127.53    8.58
   1   3 -19  120.62    8.54
   1   3 -19  112.19    7.93
   1  -3 -19  130.56    7.51
  -1  -3 -19  131.14    7.85
   1   3 -18   38.72    5.79
   1  -3 -18   29.37    4.95
  -1   3 -18   33.22    5.58
  -1   3 -18   28.31    6.27
   1  -3 -18   40.89    5.96
   1   3 -18   38.43    4.98
   1   3 -18   35.47    6.36
  -1   3 -18   35.00    5.03
  -1  -3 -18   34.40    5.44
   1   3 -17  191.62   10.38
   1  -3 -17  194.55   10.42
   1   3 -17  180.75   10.58
  -1   3 -17  190.72   10.50
  -1   3 -17  199.97   10.42
   1   3 -17  178.26   11.10
  -1  -3 -17  200.65   10.77
  -1   3 -17  180.61   11.27
   1  -3 -17  198.02   11.04
  -1   3 -16    1.26    6.24
  -1  -3 -16    6.33    5.36
   1  -3 -16    4.58    5.78
   1  -3 -16   12.20    4.82
   1   3 -16    2.50    4.90
   1   3 -16    2.87    4.74
   1   3 -16    5.49    6.08
  -1   3 -16    6.24    4.95
   1  -3 -15  290.30   14.50
  -1   3 -15  283.01   15.04
   1   3 -15  294.44   14.63
   1  -3 -15  317.77   14.85
   1   3 -15  285.93   15.08
  -1  -3 -15  298.07   14.67
  -1  -3 -15  307.92   15.00
  -1  -3 -14   52.15    5.85
   1  -3 -14   54.90    5.34
   1   3 -14   46.89    5.45
   1   3 -14   52.28    6.10
  -1   3 -14   39.29    5.80
  -1   3 -14   46.24    6.47
   1  -3 -14   49.66    5.87
  -1   3 -13  461.37   20.83
  -1   3 -13  432.98   20.59
   1  -3 -13  454.87   20.35
   1   3 -13  426.36   20.59
  -1  -3 -13  463.92   20.59
  -1  -3 -13  459.21   20.51
   1   3 -12   69.96    5.84
  -1   3 -12   59.29    5.90
   1   3 -12   65.57    6.08
  -1  -3  -9  420.50   18.40
   1   3  -8  162.78    7.09
  -1  -3  -8  132.03    7.18
  -1  -3  -7  670.35   28.66
   1   3  -7  694.60   28.43
   1  -3  -7  651.34   28.56
   1  -3  -6 1431.64   59.67
  -1  -3  -6 1454.54   59.93
   1  -3  -6 1412.42   59.85
   1  -3  -5  638.76   26.36
  -1  -3  -5  604.51   26.53
   1  -3  -5  635.12   26.47
   1  -3  -4  149.57    6.43
   1  -3  -4  143.45    6.37
  -1  -3  -4  143.74    6.53
   1  -3  -3 4331.24  183.62
  -1  -3  -3 4538.55  183.70
  -1  -3  -2   85.57    3.83
  -1  -3  -2   85.55    3.85
   1  -3  -2   83.72    3.66
  -1  -3  -2   85.01    3.76
   1  -3  -2   75.05    3.61
   1  -3  -2   80.76    3.78
  -1  -3  -1  742.51   29.89
   1  -3  -1  707.78   29.78
  -1  -3  -1  694.20   29.87
   1  -3  -1  714.77   29.80
  -1  -3   0 2986.56  123.83
  -1  -3   0 2943.54  123.80
   1  -3   0 3021.35  123.72
   1  -3   0 2950.75  123.75
   1  -3   1  742.24   30.66
  -1  -3   1  748.74   30.72
  -1  -3   1  706.41   30.72
   1  -3   2   57.65    2.75
  -1  -3   2   51.70    2.76
  -1  -3   2   54.84    2.80
   1  -3   3 4554.93  189.23
   1  -3   4  128.28    5.70
   1  -3   4  128.08    5.82
  -1  -3   4  133.05    5.84
   1  -3   5  575.80   24.91
   1  -3   5  576.11   24.60
   1  -3   5  581.93   24.77
  -1  -3   5  616.69   24.78
   1  -3   6 1405.14   58.34
   1  -3   6 1388.85   58.11
  -1  -3   6 1380.42   58.32
   1  -3   6 1415.06   58.49
   1   3   7  679.57   27.77
  -1  -3   7  648.17   27.88
  -1   3   7  652.27   27.92
   1  -3   7  652.08   28.15
   1  -3   7  653.13   27.91
   1   3   8  161.28    7.64
   1  -3   8  156.04    7.72
  -1   3   8  160.39    7.43
  -1  -3   8  157.52    7.30
   1  -3   8  150.59    7.29
  -1   3   9  374.66   16.46
  -1  -3   9  372.63   16.35
   1  -3   9  380.14   16.78
   1   3   9  388.07   16.66
   1  -3   9  372.04   16.38
  -1  -3  10  208.80    8.90
   1  -3  10  181.50    8.81
   1   3  10  186.08    9.14
  -1   3  10  186.36    8.98
   1  -3  10  192.78    9.39
  -1  -3  11  511.06   22.31
   1  -3  11  530.59   22.37
  -1   3  11  512.93   22.49
   1   3  11  514.31   22.68
   1  -3  12   51.18    3.71
  -1  -3  12   52.73    3.57
  -1   3  12   52.23    4.05
   1   3  12   48.17    4.27
  -1   3  13  459.04   20.91
   1   3  13  473.90   21.18
   1  -3  13  491.42   21.44
   1   3  14   52.37    4.78
   1   3  15  274.48   13.32
   1  -3  22   18.48    2.72
  -1  -4 -22   -0.49    2.38
  -1  -4 -22    2.82    2.25
  -1  -4 -21   37.91    4.21
  -1  -4 -21   45.32    4.33
   1  -4 -21   36.51    4.07
  -1  -4 -20    2.09    4.31
   1   4 -20    0.96    3.59
   1  -4 -20   11.55    4.49
  -1  -4 -20    3.28    3.43
  -1  -4 -20   -1.38    4.21
   1  -4 -19   53.42    5.77
   1  -4 -19   43.58    4.67
  -1   4 -19   55.51    5.04
  -1   4 -19   49.68    5.95
   1   4 -19   46.93    5.27
   1   4 -19   55.35    4.84
  -1  -4 -19   50.32    5.71
  -1  -4 -19   54.79    5.26
  -1  -4 -18    1.53    4.56
  -1   4 -18    7.88    5.83
  -1   4 -18    1.27    4.62
  -1   4 -18   10.47    4.59
   1   4 -18    6.86    4.66
   1   4 -18    9.04    4.76
   1  -4 -18    3.79    5.34
   1  -4 -18    4.11    4.25
  -1  -4 -18   12.61    5.55
   1   4 -18    5.79    5.71
   1  -4 -17    6.77    4.67
  -1   4 -17   13.29    4.94
   1   4 -17    8.69    5.86
  -1   4 -17    7.52    4.86
  -1   4 -17   14.29    6.24
   1  -4 -17    7.77    5.49
   1   4 -17   13.04    4.99
  -1  -4 -17    8.45    5.52
  -1  -4 -17    8.67    4.95
   1   4 -17    4.94    5.17
  -1  -4 -16   23.78    6.16
  -1   4 -16   33.19    5.31
   1  -4 -16   23.04    5.10
   1   4 -16   23.49    5.09
   1   4 -16   31.97    6.52
   1   4 -16   21.81    5.51
  -1  -4 -16   24.09    5.46
  -1   4 -16   28.61    6.30
   1  -4 -16   26.47    5.82
   1   4 -15   99.49    7.90
   1   4 -15   93.14    7.03
  -1  -4 -15   88.13    7.19
   1  -4 -15   92.88    7.03
   1  -4 -15   96.61    7.40
  -1   4 -15   90.54    6.88
  -1   4 -15   96.90    8.23
  -1   4 -14   26.14    6.09
   1   4 -14   31.55    5.31
  -1  -4 -14   26.08    5.41
   1   4 -14   38.17    6.26
   1  -4 -14   29.37    4.87
  -1   4 -14   28.62    5.15
   1   4 -13    8.48    5.51
  -1  -4 -13    9.43    4.20
  -1  -4 -13   12.94    4.35
  -1  -4 -13   13.26    4.41
  -1   4 -13   22.87    4.08
   1  -4 -13    9.01    4.00
   1   4 -13   15.89    4.53
  -1   4 -13   17.86    5.80
   1   4 -12   13.73    4.15
  -1  -4 -12   11.81    4.24
  -1  -4 -12    8.47    3.93
   1  -4 -12    9.40    4.09
  -1   4 -12   12.21    4.44
   1   4 -12   15.21    5.22
  -1  -4  -9  107.14    5.77
  -1  -4  -8   87.96    4.89
   1   4  -8   86.86    4.68
   1  -4  -7   31.64    2.61
  -1  -4  -7   33.16    2.96
  -1  -4  -6   27.40    2.50
   1  -4  -6   31.98    2.21
   1  -4  -6   25.56    2.26
   1  -4  -5  115.15    5.43
   1  -4  -5  112.38    5.41
  -1  -4  -5  127.16    5.61
   1  -4  -4   58.71    3.07
  -1  -4  -4   56.08    3.18
   1  -4  -3  186.72    8.24
  -1  -4  -3  188.14    8.30
   1  -4  -3  189.70    8.08
   1  -4  -3  188.04    8.17
   1  -4  -2 1167.06   46.17
   1  -4  -2 1154.32   46.06
  -1  -4  -2 1059.39   46.11
  -1  -4  -2 1038.99   46.13
   1  -4  -2 1128.89   46.06
  -1  -4  -2 1057.79   46.17
  -1  -4  -1   57.26    3.09
   1  -4  -1   63.15    2.96
  -1  -4  -1   62.30    3.11
   1  -4  -1   68.10    3.05
   1  -4   0 1485.50   64.75
  -1  -4   0 1564.40   64.78
   1  -4   0 1575.37   64.67
   1  -4   0 1557.71   64.72
  -1  -4   0 1585.23   64.80
  -1  -4   0 1548.23   64.76
   1  -4   1   70.81    3.66
  -1  -4   1   86.93    3.81
   1  -4   1   75.62    3.60
  -1  -4   1   89.49    3.74
   1  -4   1   65.68    3.60
   1  -4   2 1039.22   45.46
  -1  -4   2 1184.25   45.53
  -1  -4   2 1099.21   45.55
  -1  -4   2 1137.45   45.52
   1  -4   2 1008.92   45.44
   1  -4   3  198.07    8.69
  -1  -4   3  198.15    8.78
  -1  -4   3  206.35    8.87
   1  -4   3  197.00    8.76
  -1  -4   4   60.22    3.22
   1  -4   4   61.98    3.11
   1  -4   4   60.48    3.26
  -1  -4   5  103.40    5.08
   1  -4   5  105.28    4.90
   1  -4   5  108.34    5.12
   1  -4   6   20.64    2.38
   1  -4   6   22.27    1.79
  -1  -4   6   22.84    2.38
  -1  -4   7   37.33    2.91
   1  -4   7   37.62    2.99
   1  -4   8   81.29    4.47
  -1  -4   8   84.10    4.50
  -1   4   8   79.91    4.54
  -1   4   9  110.62    5.70
   1  -4   9  112.70    5.66
  -1  -4   9  108.79    5.62
   1   4   9  104.55    5.90
   1  -4  10   10.55    2.35
  -1   4  10   11.65    2.50
  -1  -4  10    9.09    2.27
   1   4  10    9.58    2.74
   1   4  11  139.95    7.68
   1  -4  11  150.81    7.40
  -1  -4  11  153.91    7.37
  -1   4  11  147.66    7.48
   1  -4  12   11.60    4.57
   1  -4  12    7.47    2.69
   1   4  12   11.18    3.35
  -1  -4  12   12.38    2.70
  -1   4  12    8.87    3.00
   1  -4  13   10.87    2.98
   1   4  13    9.78    3.61
   1  -4  13   14.04    4.67
   1  -4  14   26.08    5.25
   1   4  14   28.52    4.33
   1  -4  21   27.69    3.55
  -1  -4  21   28.66    3.73
  -1  -4  22    2.83    2.10
   1  -5 -21   93.32    5.35
  -1  -5 -21   89.68    5.24
   1  -5 -21   78.35    5.05
   1  -5 -20   42.41    4.83
  -1   5 -20   34.63    3.74
  -1  -5 -20   37.52    4.68
   1   5 -20   43.81    3.67
   1  -5 -20   45.20    4.54
  -1   5 -19  162.35    8.24
   1  -5 -19  158.71    8.71
   1  -5 -19  141.54    8.46
   1   5 -19  152.90    8.08
  -1  -5 -19  134.19    7.94
  -1  -5 -19  150.44    8.62
   1  -5 -19  130.42    7.55
   1   5 -18   65.87    5.80
   1   5 -18   60.12    5.61
  -1  -5 -18   58.57    6.18
  -1  -5 -18   49.57    5.54
  -1   5 -18   59.76    5.74
   1  -5 -18   63.76    6.15
   1  -5 -18   53.56    5.16
  -1  -5 -17   85.61    6.86
   1   5 -17   85.68    6.85
   1   5 -17   95.64    6.92
   1  -5 -17  101.10    7.35
  -1  -5 -17   89.62    7.30
  -1   5 -17   90.85    7.04
   1  -5 -17   90.21    6.51
  -1   5 -17   88.06    8.02
  -1  -5 -16   98.88    7.20
   1   5 -16   90.54    7.08
   1  -5 -16   95.09    6.87
  -1   5 -16   96.28    8.49
   1  -5 -16   95.11    7.49
   1   5 -16   86.84    8.35
  -1  -5 -16  104.90    7.62
   1   5 -16   83.89    7.09
   1   5 -15  440.47   20.52
   1  -5 -15  440.99   20.67
   1   5 -15  452.68   20.65
  -1  -5 -15  433.11   20.54
   1   5 -15  452.51   21.32
   1  -5 -15  437.20   20.37
  -1   5 -15  461.52   21.33
  -1   5 -14  208.48   11.86
  -1  -5 -14  189.32   10.88
   1  -5 -14  205.63   10.77
   1   5 -14  206.80   10.93
   1   5 -14  214.01   11.80
  -1  -5 -13  777.09   32.75
   1   5 -13  713.73   32.59
   1  -5 -13  714.33   32.46
   1   5 -13  733.24   33.19
  -1  -5 -13  754.54   32.67
  -1   5 -13  772.85   33.32
  -1  -5 -13  760.46   32.56
  -1  -5 -12   96.17    6.82
  -1   5 -12  106.20    7.85
  -1  -5 -12  100.63    6.82
  -1  -5 -12   99.33    6.48
   1   5 -12  109.22    7.98
   1  -5 -12  105.64    6.57
  -1   5 -11  689.53   29.13
   1   5 -11  645.31   28.95
   1  -5 -11  626.05   28.44
  -1  -5 -11  662.96   28.59
  -1  -5 -10  234.17   11.02
  -1  -5  -9  900.86   38.38
  -1  -5  -8  603.05   25.79
   1  -5  -8  597.18   25.66
   1  -5  -7 2267.84   93.00
  -1  -5  -7 2179.12   93.11
   1  -5  -6 1223.53   51.13
   1  -5  -6 1227.32   51.15
  -1  -5  -6 1205.26   51.27
   1  -5  -5 1933.36   81.48
  -1  -5  -5 2057.50   81.63
   1  -5  -5 1891.58   81.50
   1  -5  -4 1637.96   67.60
  -1  -5  -4 1637.36   67.72
   1  -5  -4 1583.14   67.67
  -1  -5  -3 2162.58   87.29
   1  -5  -3 2062.46   87.24
  -1  -5  -3 2102.94   87.37
   1  -5  -3 2064.47   87.35
   1  -5  -3 2085.79   87.19
   1  -5  -2  145.24    6.06
   1  -5  -2  137.69    6.01
  -1  -5  -2  126.28    6.10
   1  -5  -2  137.59    6.20
  -1  -5  -2  124.68    6.11
  -1  -5  -1 2325.16   99.27
   1  -5  -1 2442.72   99.18
   1  -5  -1 2406.89   99.22
  -1  -5  -1 2339.77   99.27
   1  -5   0  570.99   23.47
  -1  -5   0  580.13   23.58
   1  -5   0  563.33   23.40
  -1  -5   0  537.99   23.48
  -1  -5   0  548.62   23.52
   1  -5   0  532.46   23.50
   1  -5   1 2168.24   91.73
  -1  -5   1 2203.13   91.82
   1  -5   1 2153.02   91.79
   1  -5   1 2173.18   91.81
  -1  -5   1 2208.47   91.84
  -1  -5   1 2341.27   91.88
   1  -5   2  195.09    8.19
  -1  -5   2  199.10    8.28
  -1  -5   2  189.65    8.26
   1  -5   2  177.09    8.20
   1  -5   3 2193.76   89.55
   1  -5   3 2112.98   89.59
  -1  -5   3 2128.54   89.60
  -1  -5   3 2152.11   89.65
  -1  -5   4 1529.00   65.28
   1  -5   4 1580.11   65.19
   1  -5   4 1599.64   65.28
  -1  -5   4 1524.17   65.35
  -1  -5   5 1893.64   82.98
   1  -5   5 2062.80   82.88
  -1  -5   5 1901.38   83.09
   1  -5   5 2062.51   83.01
   1  -5   6 1211.33   50.62
  -1  -5   6 1208.80   50.62
   1  -5   6 1194.11   50.44
  -1  -5   7 2244.92   92.88
   1  -5   7 2198.64   92.87
  -1   5   8  574.96   24.95
  -1  -5   8  578.37   24.98
   1  -5   8  589.56   24.98
   1   5   9  910.86   37.50
   1  -5   9  901.73   37.32
  -1  -5   9  859.38   37.26
  -1   5   9  845.02   37.22
   1   5  10  204.89    9.72
  -1  -5  10  186.37    9.35
   1  -5  10  214.02    9.49
  -1   5  10  189.45    9.38
   1  -5  11  712.80   29.29
   1   5  11  690.57   29.45
  -1   5  11  637.92   29.13
  -1  -5  11  677.36   29.19
   1  -5  12  129.77    7.84
  -1  -5  12  125.91    6.81
   1   5  12  126.03    7.12
   1  -5  12  124.65    6.81
   1   5  13  676.20   31.22
  -1  -5  13  721.43   31.00
   1  -5  13  759.71   31.73
   1  -5  13  723.70   31.07
   1  -5  14  173.97    9.91
   1  -5  15  481.30   22.06
  -1  -5  20   33.02    4.34
   1  -5  20   32.42    4.19
  -1  -5  21  100.06    5.42
   1  -5  21   92.46    5.30
  -1  -6 -21   66.16    4.17
  -1  -6 -21   80.29    4.41
   1  -6 -21   67.99    4.24
  -1  -6 -20   48.64    4.42
   1  -6 -20   46.71    4.24
   1  -6 -20   40.30    3.98
   1   6 -20   36.13    3.57
  -1   6 -20   38.44    3.74
  -1  -6 -20   37.80    4.14
  -1  -6 -19  108.80    6.56
  -1  -6 -19  115.17    7.27
   1  -6 -19  110.96    7.09
  -1   6 -19  125.06    7.11
   1  -6 -19  131.33    7.45
   1   6 -19  122.08    7.04
  -1   6 -18   38.08    5.33
  -1  -6 -18   28.44    4.45
   1   6 -18   35.08    5.17
   1  -6 -18   33.41    5.15
   1  -6 -18   32.07    4.03
  -1  -6 -18   32.15    5.24
  -1  -6 -17  218.28   11.35
   1  -6 -17  207.12   11.22
  -1  -6 -17  202.33   10.95
   1  -6 -17  202.17   10.56
   1   6 -17  223.48   11.41
  -1   6 -17  212.31   11.26
   1  -6 -16  106.54    7.77
   1   6 -16  110.76    7.76
  -1  -6 -16  101.02    7.86
   1  -6 -16  107.01    7.08
  -1  -6 -16  107.83    7.51
   1  -6 -15  119.65    7.82
   1  -6 -15  123.21    8.39
  -1  -6 -15  137.11    8.32
  -1   6 -15  118.73    9.36
   1   6 -15  121.69    8.43
   1   6 -14  252.71   14.79
   1  -6 -14  297.41   13.89
  -1   6 -14  301.40   15.25
  -1  -6 -14  276.78   13.96
  -1  -6 -13  320.02   15.57
  -1  -6 -13  339.41   15.53
  -1  -6 -13  334.75   15.61
   1  -6 -13  308.69   15.31
   1   6 -13  306.28   16.47
  -1   6 -13  338.72   16.84
   1  -6 -12  485.82   21.02
  -1  -6 -12  472.94   21.17
   1   6 -12  468.49   21.92
  -1   6 -12  487.26   22.18
  -1  -6 -12  433.46   21.06
  -1  -6 -12  460.37   21.17
   1  -6 -11  506.86   22.20
   1  -6 -11  512.02   22.23
  -1  -6 -11  482.50   22.30
   1   6 -11  500.86   23.09
  -1  -6 -11  487.99   22.32
  -1   6 -11  496.82   23.07
  -1  -6 -10  200.69    9.77
  -1  -6  -9  826.72   35.34
  -1  -6  -8  385.54   16.31
   1  -6  -8  353.67   16.07
   1  -6  -7 1452.67   62.80
  -1  -6  -7 1558.07   63.01
   1  -6  -6  492.34   21.61
  -1  -6  -6  523.75   21.82
  -1  -6  -5 2424.79   99.26
   1  -6  -5 2382.37   99.21
   1  -6  -5 2335.47   99.10
   1  -6  -4  175.06    7.84
  -1  -6  -4  166.46    8.00
   1  -6  -4  180.36    8.08
  -1  -6  -3 1021.69   42.87
   1  -6  -3 1040.68   43.01
   1  -6  -3 1002.97   42.78
  -1  -6  -3 1027.32   42.98
   1  -6  -3 1024.80   42.83
  -1  -6  -2 1295.03   55.47
   1  -6  -2 1330.01   55.38
   1  -6  -2 1312.73   55.52
   1  -6  -2 1356.72   55.36
  -1  -6  -2 1316.32   55.45
   1  -6  -1  704.45   29.79
   1  -6  -1  680.01   29.85
  -1  -6  -1  722.89   29.92
  -1  -6  -1  728.65   29.93
   1  -6   0 2866.78  120.35
   1  -6   0 2903.49  120.42
   1  -6   0 2960.84  120.28
  -1  -6   0 2848.14  120.40
  -1  -6   0 2854.63  120.37
  -1  -6   1  787.89   35.02
   1  -6   1  826.85   35.02
  -1  -6   1  825.28   34.98
   1  -6   1  876.90   34.92
   1  -6   1  822.70   34.99
   1  -6   2 1284.16   53.09
   1  -6   2 1259.31   53.15
  -1  -6   2 1285.13   53.17
   1  -6   2 1238.83   53.15
   1  -6   3  994.01   40.72
   1  -6   3  952.72   40.70
  -1  -6   3  952.73   40.77
   1  -6   4  253.31   11.36
   1  -6   4  241.09   11.23
  -1  -6   4  239.53   11.38
   1  -6   5 2334.48  100.13
   1  -6   5 2533.93  100.06
   1  -6   5 2351.29  100.16
  -1  -6   5 2334.78  100.20
  -1  -6   5 2407.25  100.15
  -1  -6   6  465.57   21.02
   1  -6   6  500.20   21.06
   1  -6   6  507.42   20.88
  -1  -6   6  463.41   21.19
   1  -6   7 1607.33   64.79
  -1  -6   7 1509.62   64.72
  -1  -6   7 1501.85   64.90
   1  -6   8  384.30   16.96
  -1  -6   8  386.50   16.96
  -1  -6   8  379.25   17.21
  -1   6   9  793.11   34.10
  -1  -6   9  791.21   34.17
   1  -6   9  813.02   34.21
  -1  -6  10  251.00   11.34
   1  -6  10  231.86   11.25
  -1   6  10  233.51   11.08
   1   6  10  246.30   11.50
   1   6  11  546.01   25.08
   1  -6  11  571.76   25.56
   1  -6  11  574.44   25.01
  -1  -6  11  576.18   25.36
  -1  -6  11  588.22   25.00
   1   6  12  440.75   20.31
  -1  -6  12  459.29   20.62
   1  -6  12  453.24   20.89
  -1  -6  12  455.40   20.19
   1  -6  12  460.31   20.25
  -1  -6  13  330.18   15.71
   1  -6  13  349.74   15.83
   1  -6  13  362.64   16.73
  -1  -6  14  270.76   13.83
   1  -6  14  278.73   13.88
   1  -6  15  187.38   10.46
  -1  -6  18   36.86    5.33
  -1  -6  19  161.38    8.62
   1  -6  19  151.84    8.46
  -1  -6  20   37.45    3.89
   1  -6  20   39.59    3.77
  -1  -6  21   65.44    3.81
  -1  -7 -20    4.95    2.82
   1   7 -20    8.84    2.65
  -1  -7 -20    8.27    2.99
   1  -7 -20    8.44    2.93
   1  -7 -20   10.16    2.51
  -1   7 -20    3.43    2.65
  -1  -7 -19   41.80    3.66
  -1  -7 -19   47.52    4.60
   1  -7 -19   46.01    4.38
   1  -7 -19   55.12    4.60
  -1   7 -19   49.51    4.70
   1   7 -19   55.44    4.74
   1  -7 -18    5.19    4.19
   1   7 -18    1.96    4.30
  -1  -7 -18    3.91    4.39
  -1   7 -18   -5.46    4.55
  -1  -7 -18    3.65    3.54
   1  -7 -17   36.18    4.32
  -1  -7 -17   51.42    5.69
  -1  -7 -17   41.16    4.86
  -1   7 -17   40.62    5.54
   1  -7 -17   44.66    5.27
   1   7 -17   40.22    5.72
   1   7 -16   11.31    5.39
   1  -7 -16    8.69    4.20
  -1  -7 -16   10.76    4.58
  -1   7 -16   16.17    5.57
   1  -7 -16    3.80    4.89
  -1  -7 -16    5.22    5.26
   1   7 -15   92.18    7.64
   1  -7 -15   99.41    7.27
   1  -7 -15   91.66    6.61
  -1  -7 -15   98.69    7.15
  -1  -7 -14    9.33    4.83
   1   7 -14   11.50    5.32
   1  -7 -14    8.61    4.53
  -1  -7 -13  343.79   16.06
  -1  -7 -13  338.38   15.89
  -1  -7 -13  332.78   15.92
   1  -7 -13  319.31   15.67
  -1  -7 -12   60.78    6.04
  -1  -7 -12   78.63    6.17
  -1  -7 -12   74.88    6.27
   1  -7 -12   79.91    5.86
  -1  -7 -11  142.70    8.10
   1  -7 -11  134.22    7.81
  -1  -7 -11  144.30    8.38
  -1  -7 -10   11.20    4.28
  -1  -7 -10    9.11    3.67
  -1  -7 -10    5.23    2.94
  -1  -7 -10   12.90    4.54
   1  -7 -10    9.81    3.35
  -1  -7 -10    5.68    4.00
  -1  -7  -9   85.08    5.14
   1  -7  -8  192.25    8.77
  -1  -7  -8  179.98    8.94
  -1  -7  -7  288.86   12.93
   1  -7  -7  283.99   12.71
   1  -7  -6  400.35   17.40
  -1  -7  -6  403.81   17.60
  -1  -7  -5   81.46    4.64
   1  -7  -5   85.82    4.44
   1  -7  -5   86.45    4.80
   1  -7  -4  304.94   13.13
   1  -7  -4  308.86   13.39
  -1  -7  -4  288.99   13.29
  -1  -7  -3   40.43    2.79
   1  -7  -3   41.80    3.39
   1  -7  -3   40.35    2.65
   1  -7  -3   41.14    2.67
  -1  -7  -3   40.42    2.95
   1  -7  -2  227.51   10.24
  -1  -7  -2  231.88   10.35
   1  -7  -2  237.91   10.55
  -1  -7  -2  229.91   10.38
   1  -7  -2  230.17   10.19
  -1  -7  -1  992.22   41.30
   1  -7  -1  987.35   41.18
   1  -7  -1  980.01   41.25
  -1  -7  -1  957.55   41.30
   1  -7   0  785.97   32.68
  -1  -7   0  724.00   32.80
   1  -7   0  781.08   32.80
   1  -7   0  800.83   32.92
  -1  -7   0  782.61   32.80
   1  -7   1  902.84   39.53
  -1  -7   1  987.89   39.55
   1  -7   1  947.47   39.43
   1  -7   1  908.32   39.59
  -1  -7   1  933.75   39.59
   1  -7   2  234.15   10.53
  -1  -7   2  224.34   10.69
   1  -7   2  244.28   10.74
  -1  -7   2  238.65   10.65
   1  -7   2  242.16   10.75
  -1  -7   3   26.49    2.65
   1  -7   3   22.47    2.59
   1  -7   3   22.13    2.80
   1  -7   3   23.09    2.51
  -1  -7   4  295.59   13.02
   1  -7   4  291.44   12.94
   1  -7   4  283.60   12.91
   1  -7   5   78.23    4.69
  -1  -7   5   80.33    4.73
   1  -7   5   77.54    4.48
   1  -7   5   72.85    4.64
  -1  -7   5   84.40    4.77
  -1  -7   6  444.08   19.16
   1  -7   6  436.14   19.04
  -1  -7   6  425.97   19.05
   1  -7   6  431.31   19.06
   1  -7   7  325.96   14.12
   1  -7   7  297.08   14.12
  -1  -7   7  308.65   14.04
  -1  -7   7  311.12   14.20
   1  -7   8  175.31    9.04
  -1  -7   8  181.94    9.06
  -1  -7   8  186.40    8.88
   1  -7   8  175.43    8.85
   1  -7   9   97.69    5.80
   1  -7   9   91.99    5.50
  -1  -7   9   87.36    5.72
   1  -7   9   87.25    6.50
  -1  -7   9   75.98    5.25
   1  -7  10    7.44    3.89
  -1  -7  10   12.18    4.50
   1   7  10   12.40    3.38
   1  -7  10   12.49    4.93
   1  -7  10    8.50    2.97
  -1  -7  10    5.61    3.39
  -1  -7  10   10.81    3.32
   1  -7  11  150.65    8.56
  -1  -7  11  142.22    7.86
  -1  -7  11  149.56    8.60
  -1  -7  11  141.68    8.40
   1   7  11  144.14    7.88
   1  -7  11  146.72    8.83
   1  -7  11  148.36    7.84
  -1  -7  12   69.08    6.35
  -1  -7  12   88.46    5.74
   1  -7  12   83.16    6.14
  -1  -7  12   80.13    6.17
   1  -7  12   80.25    5.68
   1  -7  12   85.55    6.86
   1  -7  13  326.88   15.63
   1  -7  13  328.38   14.86
   1  -7  13  325.44   15.41
  -1  -7  13  298.37   15.31
  -1  -7  13  309.52   14.76
  -1  -7  13  310.94   15.28
   1  -7  14   16.09    5.31
   1  -7  14   15.75    3.95
   1  -7  14    5.99    4.10
  -1  -7  14   18.79    4.77
   1  -7  15   88.68    7.02
  -1  -7  15   90.53    7.53
   1  -7  16   10.64    4.53
   1  -7  16   13.15    5.33
  -1  -7  16   18.47    5.40
   1  -7  17   26.31    4.96
  -1  -7  17   27.61    5.12
  -1  -7  18    6.68    4.26
   1  -7  18    9.36    4.22
  -1  -7  19   50.55    4.36
   1  -7  19   48.79    4.25
   1  -7  20    4.74    2.20
  -1  -7  20    7.59    2.51
  -1   8 -19   35.10    3.92
  -1  -8 -19   32.16    3.51
  -1  -8 -19   37.46    3.57
   1  -8 -19   31.75    3.41
   1   8 -19   33.32    3.93
   1  -8 -19   29.19    3.01
  -1  -8 -18   10.15    3.86
   1  -8 -18    6.02    3.46
  -1  -8 -18    9.60    2.97
  -1   8 -18   10.13    4.30
   1  -8 -18    6.52    3.63
   1   8 -18    6.18    4.19
  -1  -8 -17   93.72    6.40
  -1  -8 -17  118.07    7.08
  -1   8 -17  107.65    7.37
   1  -8 -17  104.60    6.74
   1   8 -17  113.51    7.40
   1  -8 -16   13.55    4.57
  -1  -8 -16   14.65    4.25
  -1  -8 -16   13.40    4.98
   1   8 -16   19.33    5.60
  -1   8 -16   15.59    5.61
   1  -8 -15  125.99    7.73
  -1  -8 -15  133.86    8.09
   1   8 -15  133.67    8.89
   1  -8 -15  139.35    8.22
   1  -8 -14   11.51    4.55
  -1  -8 -14   20.33    4.99
   1   8 -13  141.85    9.17
  -1  -8 -13  133.48    8.26
  -1  -8 -13  140.60    8.44
   1  -8 -13  129.44    8.11
   1  -8 -12   23.26    4.60
  -1  -8 -12   17.81    4.51
  -1  -8 -12   17.60    5.07
   1   8 -12   27.74    5.85
  -1  -8 -12   14.77    5.05
  -1  -8 -11  318.76   15.45
  -1  -8 -11  333.14   15.63
  -1  -8 -10   57.14    5.74
  -1  -8 -10   61.52    5.60
  -1  -8 -10   56.20    5.68
   1  -8 -10   57.37    4.82
  -1  -8 -10   66.93    5.23
   1  -8 -10   59.28    5.33
  -1  -8 -10   65.77    4.61
   1  -8 -10   56.09    5.52
  -1  -8  -9  575.10   24.81
   1  -8  -9  538.80   24.29
   1  -8  -9  564.47   24.51
   1  -8  -9  554.49   24.61
  -1  -8  -9  554.60   24.74
  -1  -8  -9  573.04   24.32
   1  -8  -9  545.57   24.58
  -1  -8  -9  559.50   24.78
  -1  -8  -9  536.45   24.44
  -1  -8  -8   38.30    4.39
   1  -8  -8   41.30    3.27
  -1  -8  -8   43.87    4.76
  -1  -8  -8   44.37    3.64
  -1  -8  -8   49.65    4.55
   1  -8  -7  679.12   29.51
  -1  -8  -7  709.89   29.79
  -1  -8  -6   24.40    2.74
   1  -8  -6   24.83    2.45
  -1  -8  -5  605.29   26.25
   1  -8  -5  614.96   26.04
   1  -8  -4  104.12    4.95
  -1  -8  -4   90.86    5.20
   1  -8  -3  542.79   23.00
   1  -8  -3  536.45   22.98
   1  -8  -3  573.49   23.40
  -1  -8  -3  510.44   23.15
   1  -8  -2   78.79    4.30
  -1  -8  -2   87.45    4.57
  -1  -8  -2   86.54    4.63
   1  -8  -2   83.25    4.51
   1  -8  -2   91.16    4.98
  -1  -8  -1 1539.57   65.33
  -1  -8  -1 1527.05   65.33
   1  -8  -1 1578.51   65.30
   1  -8  -1 1576.86   65.19
   1  -8   0   52.45    3.75
  -1  -8   0   48.93    3.36
  -1  -8   0   45.25    3.49
   1  -8   0   50.41    3.44
   1  -8   0   50.25    3.13
   1  -8   1 1570.48   65.81
  -1  -8   1 1624.04   65.79
  -1  -8   1 1609.99   65.86
   1  -8   1 1509.39   65.62
   1  -8   1 1538.75   65.87
   1  -8   2  122.51    5.71
   1  -8   2  103.51    5.94
  -1  -8   2  123.82    5.89
  -1  -8   2  106.43    6.01
   1  -8   2  113.33    6.04
   1  -8   3  498.59   22.03
   1  -8   3  476.39   21.81
   1  -8   3  506.26   22.04
  -1  -8   3  529.55   21.99
  -1  -8   3  541.16   22.12
  -1  -8   4  134.38    6.56
   1  -8   4  131.69    6.40
   1  -8   4  116.47    6.59
  -1  -8   5  582.92   25.74
  -1  -8   5  614.27   25.87
   1  -8   5  593.88   25.67
  -1  -8   6   34.65    3.41
   1  -8   6   29.68    3.24
   1  -8   6   28.19    3.22
  -1  -8   6   34.12    3.55
   1  -8   7  723.49   30.65
   1  -8   7  704.39   30.61
  -1  -8   7  689.22   30.63
  -1  -8   7  720.25   30.68
   1  -8   8   47.25    4.24
   1  -8   8   49.75    5.68
   1  -8   8   41.42    4.03
  -1  -8   8   40.27    4.09
  -1  -8   8   40.99    4.74
  -1  -8   8   46.47    5.48
  -1  -8   8   44.69    3.96
  -1  -8   9  545.52   24.65
   1  -8   9  563.67   25.13
  -1  -8   9  582.01   25.02
   1  -8   9  527.21   24.67
   1  -8   9  564.43   24.55
   1  -8   9  558.30   24.60
  -1  -8   9  541.35   24.78
  -1  -8   9  574.73   24.54
  -1  -8  10   54.17    5.23
   1  -8  10   57.38    5.01
  -1  -8  10   58.33    4.64
  -1  -8  10   47.03    5.54
   1  -8  10   48.22    5.45
   1  -8  10   58.41    6.43
   1  -8  10   65.92    4.76
  -1  -8  10   51.16    5.71
   1  -8  11  358.93   16.47
   1  -8  11  338.83   16.05
  -1  -8  11  314.26   15.49
  -1  -8  11  339.51   16.18
   1  -8  11  342.94   15.89
  -1  -8  11  340.03   15.89
  -1  -8  11  310.39   16.06
   1  -8  11  337.30   15.53
  -1  -8  12   11.42    4.41
  -1  -8  12   15.14    5.32
  -1  -8  12   20.82    4.02
   1  -8  12   21.28    4.57
   1  -8  12   19.30    3.63
  -1  -8  12   18.32    5.33
   1  -8  12   18.57    5.14
   1  -8  12   21.56    5.69
  -1  -8  13  131.39    8.53
  -1  -8  13  135.02    8.19
  -1  -8  13  136.75    7.61
   1  -8  13  132.72    8.59
  -1  -8  13  126.67    8.33
   1  -8  13  133.01    8.71
   1  -8  13  140.16    7.77
   1  -8  13  125.06    8.12
  -1  -8  14   22.34    4.75
   1  -8  14   16.04    5.23
  -1  -8  14   26.68    5.53
   1  -8  14   24.10    5.32
   1  -8  15  132.92    8.19
   1  -8  15  130.57    8.18
  -1  -8  15  127.46    8.37
  -1  -8  16   23.26    5.05
   1  -8  16   17.06    4.57
   1  -8  16   22.69    4.70
   1  -8  17   83.98    6.13
  -1  -8  17   96.23    6.35
   1  -8  18   14.10    3.36
  -1  -8  18   15.22    3.63
  -1  -8  19   27.29    3.05
   1  -8  19   22.33    2.72
  -1   9 -19   92.71    5.35
   1   9 -19   93.70    5.30
   1  -9 -18   46.03    3.63
  -1  -9 -18   48.86    3.97
   1   9 -18   57.09    4.73
  -1  -9 -18   50.06    3.90
  -1   9 -18   54.91    4.80
  -1  -9 -17   99.63    5.83
   1  -9 -17  104.28    5.95
   1  -9 -17   95.36    6.01
  -1  -9 -17  105.83    6.37
  -1  -9 -16   67.25    5.26
  -1  -9 -16   71.36    5.80
   1  -9 -16   78.06    5.52
   1  -9 -15  187.23    9.65
  -1  -9 -15  178.17    9.64
  -1   9 -15  180.24   10.32
   1   9 -14  196.03   11.07
   1  -9 -14  200.94   10.14
  -1  -9 -14  198.31   10.50
  -1   9 -14  193.74   11.03
  -1  -9 -13  190.05   10.30
   1  -9 -13  190.29    9.97
  -1   9 -13  190.39   11.03
  -1  -9 -13  188.66   10.10
   1   9 -13  190.32   10.84
  -1  -9 -12  173.99   10.02
  -1  -9 -12  167.73    9.66
   1   9 -12  187.34   10.51
   1  -9 -12  206.31    9.91
  -1  -9 -12  170.17    9.99
  -1  -9 -11  350.44   15.96
  -1  -9 -11  312.35   15.42
   1   9 -11  329.86   16.23
  -1  -9 -10  285.85   14.41
  -1  -9 -10  268.09   13.84
  -1  -9 -10  270.97   14.24
  -1  -9 -10  287.64   14.26
   1   9 -10  319.37   14.88
   1  -9 -10  309.35   14.23
   1  -9 -10  319.65   14.29
   1  -9  -9  252.65   12.47
   1   9  -9  255.99   13.02
  -1  -9  -9  251.14   11.90
   1  -9  -9  244.55   12.24
  -1  -9  -9  251.75   12.75
   1  -9  -9  254.42   12.57
  -1  -9  -9  239.29   12.12
  -1  -9  -9  263.99   12.65
  -1  -9  -9  271.50   12.93
   1   9  -8  417.36   18.30
  -1  -9  -8  361.75   17.93
   1  -9  -8  408.50   17.72
   1  -9  -8  403.46   18.01
  -1  -9  -8  360.50   17.29
   1  -9  -8  413.61   17.98
  -1  -9  -8  387.47   18.13
  -1  -9  -8  377.41   17.89
   1  -9  -7  221.59   11.83
  -1  -9  -7  244.09   11.92
   1   9  -7  231.18   11.91
  -1  -9  -7  244.01   10.99
   1  -9  -7  219.71   11.56
  -1  -9  -7  233.60   11.47
  -1  -9  -7  241.31   11.77
  -1  -9  -6  445.94   20.31
  -1  -9  -6  441.08   20.11
   1   9  -6  458.97   20.03
  -1  -9  -6  432.27   19.45
  -1  -9  -5  321.21   14.40
  -1  -9  -4  566.34   24.46
  -1  -9  -3  527.01   22.70
   1  -9  -3  539.29   22.51
   1  -9  -3  509.49   22.45
  -1  -9  -2  246.10   11.21
  -1  -9  -2  244.57   11.25
   1  -9  -2  243.91   11.00
   1  -9  -2  254.03   11.16
   1  -9  -1  356.60   16.05
   1  -9  -1  386.11   16.30
  -1  -9  -1  363.12   16.26
  -1  -9  -1  377.46   16.31
  -1  -9   0   61.75    4.06
   1  -9   0   63.93    4.31
   1  -9   0   64.50    3.93
  -1  -9   0   59.93    3.83
   1  -9   0   56.02    3.54
  -1  -9   1  427.24   18.11
   1  -9   1  410.61   18.05
  -1  -9   1  423.10   17.96
   1  -9   1  387.48   17.75
   1  -9   2  269.10   12.11
  -1  -9   2  270.44   12.18
  -1  -9   2  260.62   11.93
   1  -9   2  258.25   11.78
   1  -9   3  482.52   21.15
   1  -9   3  496.83   21.43
  -1  -9   3  481.35   21.28
  -1  -9   3  500.48   21.47
  -1  -9   4  603.50   24.47
  -1  -9   4  561.68   24.18
   1  -9   4  533.79   24.02
   1  -9   4  546.05   24.30
   1  -9   5  307.86   13.71
  -1  -9   5  302.82   14.67
   1  -9   5  333.87   14.87
   1  -9   5  314.36   14.06
  -1  -9   5  277.62   13.73
  -1  -9   6  434.24   19.45
   1  -9   6  431.23   19.36
  -1  -9   6  465.43   19.64
  -1  -9   6  436.19   20.09
   1  -9   6  425.33   20.29
  -1  -9   7  272.09   13.07
  -1  -9   7  240.77   12.18
   1  -9   7  246.85   12.15
  -1  -9   7  245.03   12.27
  -1  -9   7  265.78   12.14
   1  -9   7  275.25   13.16
   1  -9   7  252.36   12.00
   1  -9   8  366.75   17.82
   1  -9   8  352.42   16.85
   1  -9   8  366.70   17.05
  -1  -9   8  421.28   17.19
  -1  -9   8  375.60   17.22
  -1  -9   8  396.48   17.76
   1  -9   8  342.00   17.01
  -1  -9   8  372.94   17.00
  -1  -9   9  262.60   12.90
   1  -9   9  269.18   13.03
   1  -9   9  267.37   12.84
  -1  -9   9  274.12   13.63
  -1  -9   9  268.90   12.96
   1  -9   9  267.17   13.65
   1  -9   9  258.72   12.83
  -1  -9   9  277.08   13.23
   1  -9  10  291.92   15.50
  -1  -9  10  330.56   15.00
  -1  -9  10  331.64   14.97
   1  -9  10  303.30   14.81
  -1  -9  10  309.25   15.47
   1  -9  10  296.42   14.78
  -1  -9  10  353.64   15.31
   1  -9  10  299.63   15.03
  -1  -9  11  312.33   16.17
  -1  -9  11  337.56   15.66
   1  -9  11  346.28   16.07
   1  -9  11  351.06   15.76
   1  -9  11  341.81   15.82
   1  -9  11  339.94   16.68
  -1  -9  11  326.98   15.85
  -1  -9  11  330.37   16.14
   1  -9  12  162.33    9.51
  -1  -9  12  195.46   10.29
   1  -9  12  174.84    9.37
  -1  -9  12  176.10    9.66
  -1  -9  12  202.75   10.36
   1  -9  12  172.84   10.55
   1  -9  12  176.53    9.93
  -1  -9  12  183.14    9.36
   1  -9  13  176.68    9.86
  -1  -9  13  179.53   10.09
   1  -9  13  179.42   10.37
  -1  -9  13  181.45   10.04
  -1  -9  14  215.37   11.30
   1  -9  14  203.70   11.64
  -1  -9  14  231.02   11.54
   1  -9  14  228.21   11.34
   1  -9  15  182.25    9.87
  -1  -9  15  189.11   10.10
   1  -9  15  192.85   10.15
  -1  -9  16   90.57    6.16
   1  -9  16   80.71    6.00
   1  -9  16   91.33    5.86
  -1  -9  17  126.80    6.74
   1  -9  17  110.67    6.38
   1  -9  18   38.01    3.01
  -1  -9  18   39.72    3.44
   1  10 -18   21.37    3.33
  -1 -10 -17  161.50    7.98
  -1 -10 -17  171.58    7.92
  -1 -10 -16   30.94    3.80
  -1 -10 -16   29.59    3.51
  -1  10 -16   32.64    4.90
   1  10 -16   31.56    4.74
   1 -10 -15  170.71    8.99
  -1 -10 -15  183.88    9.20
   1  10 -15  188.01   10.05
  -1  10 -15  177.31    9.94
  -1 -10 -15  183.03    9.33
  -1 -10 -14   49.96    5.16
   1  10 -14   49.48    5.97
  -1  10 -14   52.98    6.05
   1 -10 -14   53.87    4.82
  -1 -10 -13  259.87   12.37
  -1 -10 -13  253.87   12.20
  -1  10 -13  252.88   12.85
   1 -10 -13  234.52   11.91
   1  10 -13  229.26   12.90
  -1 -10 -12   49.14    5.55
  -1 -10 -12   48.45    5.52
   1 -10 -12   54.19    5.17
   1  10 -12   56.48    6.25
  -1  10 -12   52.68    6.06
   1  10 -11  295.77   14.87
  -1 -10 -11  311.59   14.61
  -1  10 -11  307.53   14.92
  -1 -10 -11  278.03   13.91
   1 -10 -10  210.31   10.29
  -1 -10 -10  192.78   10.56
  -1 -10 -10  183.73   10.18
   1 -10 -10  197.72   10.33
  -1 -10 -10  170.48    9.60
   1  10 -10  201.49   10.86
  -1 -10 -10  189.00   10.47
  -1 -10  -9 1189.91   51.16
   1  10  -9 1188.19   51.40
   1 -10  -9 1179.49   51.14
   1 -10  -9 1167.94   51.12
  -1 -10  -9 1181.58   51.30
  -1 -10  -9 1258.86   51.38
   1 -10  -8  225.58   11.52
   1 -10  -8  222.62   11.79
  -1 -10  -8  217.49   11.71
   1  10  -8  230.45   11.78
  -1 -10  -8  235.47   12.02
  -1 -10  -8  216.14   11.33
  -1 -10  -7 1445.18   63.59
   1 -10  -7 1532.84   63.85
  -1 -10  -7 1524.59   63.84
   1  10  -7 1492.31   63.83
   1 -10  -7 1505.12   63.70
  -1 -10  -7 1494.70   63.89
   1  10  -6  154.88    8.73
  -1 -10  -6  135.49    8.31
   1 -10  -6  163.42    9.14
   1 -10  -6  152.96    8.63
  -1 -10  -6  155.89    8.87
  -1 -10  -6  159.25    9.19
  -1  10  -5  775.69   34.02
  -1 -10  -5  817.84   34.27
   1  10  -5  778.13   34.10
  -1 -10  -5  744.85   33.53
  -1 -10  -5  847.60   34.59
   1 -10  -5  771.48   34.30
   1 -10  -5  793.65   34.15
  -1 -10  -4  202.23   11.03
  -1 -10  -4  220.70   10.87
  -1 -10  -4  185.99    9.68
   1 -10  -4  223.82   11.10
   1 -10  -4  222.70   10.65
  -1 -10  -3  444.99   20.57
  -1 -10  -3  492.94   21.56
   1 -10  -3  480.43   21.30
  -1 -10  -3  491.00   21.36
   1 -10  -3  478.39   21.63
  -1 -10  -2  313.60   14.52
  -1 -10  -2  317.34   13.72
  -1 -10  -2  301.10   14.92
   1 -10  -2  306.50   14.67
  -1 -10  -2  283.73   13.62
   1 -10  -2  308.47   13.64
   1 -10  -1  910.21   37.90
  -1 -10  -1  814.66   36.96
   1 -10  -1  877.09   37.02
  -1 -10  -1  899.41   37.10
   1 -10   0  332.09   16.20
   1 -10   0  353.91   15.27
  -1 -10   0  326.05   15.12
  -1 -10   0  344.52   15.30
   1 -10   1  906.87   40.02
   1 -10   1  938.52   39.36
  -1 -10   1  934.53   39.39
  -1 -10   1  894.14   39.91
  -1 -10   1  920.54   39.20
  -1 -10   2  308.17   15.23
  -1 -10   2  323.16   14.47
   1 -10   2  317.68   14.40
  -1 -10   2  310.49   14.19
   1 -10   3  512.17   22.68
   1 -10   3  482.70   21.50
  -1 -10   3  495.15   21.92
  -1 -10   3  484.26   22.45
   1 -10   3  505.95   21.92
  -1 -10   3  505.01   21.70
   1 -10   4  164.67    8.63
   1 -10   4  154.45    9.60
  -1 -10   4  173.79    8.32
  -1 -10   4  182.31    8.78
  -1 -10   4  169.92    9.91
  -1 -10   4  165.70    8.61
   1 -10   4  160.08    8.06
  -1 -10   5  802.14   35.82
   1 -10   5  839.31   36.54
  -1 -10   5  848.20   35.69
  -1 -10   5  830.22   35.95
   1 -10   5  822.51   35.54
  -1 -10   5  826.09   36.49
   1 -10   5  861.41   35.95
  -1 -10   6  180.74   10.20
   1 -10   6  172.90    9.32
  -1 -10   6  182.21    8.99
   1 -10   6  177.74   10.14
  -1 -10   6  176.29    9.30
   1 -10   6  183.84    8.84
  -1 -10   7 1532.30   64.56
  -1 -10   7 1528.73   64.39
   1 -10   7 1494.53   65.07
  -1 -10   7 1527.23   64.61
  -1 -10   7 1531.56   65.04
   1 -10   7 1512.75   64.28
  -1 -10   8  244.55   12.07
  -1 -10   8  232.78   12.70
  -1 -10   8  253.29   12.16
   1 -10   8  257.10   12.09
  -1 -10   8  232.11   11.71
   1 -10   8  238.22   11.61
   1 -10   8  247.65   12.92
   1 -10   9 1210.28   51.11
   1 -10   9 1194.64   51.27
  -1 -10   9 1171.24   51.07
  -1 -10   9 1209.36   51.25
  -1 -10   9 1215.23   51.23
  -1 -10   9 1187.98   51.64
   1 -10   9 1194.08   51.00
   1 -10   9 1186.87   51.76
   1 -10  10  207.63   11.60
  -1 -10  10  208.91   10.79
  -1 -10  10  207.27   10.62
   1 -10  10  190.00   10.54
  -1 -10  10  216.42   11.33
  -1 -10  10  207.23   10.47
   1 -10  10  195.32   10.47
   1 -10  11  339.13   15.10
  -1 -10  11  314.64   15.64
  -1 -10  11  300.16   15.13
   1 -10  11  312.02   15.92
  -1 -10  12   66.55    5.97
   1 -10  12   64.49    5.56
   1 -10  12   60.87    6.56
  -1 -10  12   69.76    6.48
   1 -10  13  295.22   14.27
  -1 -10  13  286.70   13.82
  -1 -10  13  279.82   13.96
   1 -10  13  281.82   13.64
  -1 -10  14   48.17    5.02
   1 -10  14   49.74    5.64
   1 -10  14   50.03    4.80
  -1 -10  14   50.07    5.13
  -1 -10  15  251.02   11.68
   1 -10  15  237.48   11.88
   1 -10  15  237.09   11.42
  -1 -10  16   48.28    4.01
   1 -10  16   37.47    3.60
   1 -10  16   47.40    4.22
  -1 -10  17  137.87    6.77
  -1  11 -17    6.90    3.15
   1  11 -17    8.34    3.17
  -1  11 -16    2.95    3.82
   1  11 -16    5.54    3.75
  -1  11 -15    0.76    4.25
   1  11 -15   10.41    4.62
  -1 -11 -15    6.46    3.01
  -1  11 -14    9.82    4.81
  -1 -11 -14    7.25    3.58
   1  11 -14    9.52    4.89
  -1 -11 -13   64.73    5.20
  -1 -11 -13   62.30    5.29
  -1  11 -13   57.48    6.22
   1  11 -13   61.37    6.38
  -1 -11 -12    5.33    4.35
  -1 -11 -12    3.71    4.30
  -1  11 -12   -0.69    5.14
   1  11 -12    0.70    5.12
   1 -11 -11   28.55    4.44
  -1  11 -11   24.13    5.80
   1  11 -11   29.76    5.88
  -1 -11 -11   35.28    5.24
  -1  11 -10    9.79    5.20
  -1 -11 -10   15.35    5.07
  -1 -11 -10   12.12    4.74
   1  11 -10   16.45    5.78
   1 -11 -10    7.94    4.70
  -1 -11  -9  167.85    9.33
  -1 -11  -9  169.52    9.46
   1  11  -9  137.81    9.46
   1 -11  -9  161.91    9.33
  -1 -11  -9  163.67    8.86
   1 -11  -9  149.62    8.90
  -1  11  -9  156.06    9.63
   1  11  -8    2.14    4.95
  -1 -11  -8    3.32    5.20
  -1 -11  -8    6.80    4.84
  -1 -11  -8    2.08    4.04
   1 -11  -8    3.88    4.43
  -1  11  -8    0.14    5.10
   1 -11  -8    5.79    4.90
  -1 -11  -7  161.51    9.14
   1  11  -7  157.31    9.45
  -1  11  -7  154.77    9.16
  -1 -11  -7  135.87    8.55
   1 -11  -7  169.86    9.06
  -1 -11  -7  143.58    9.51
   1 -11  -7  166.17    9.37
   1  11  -6   34.76    5.42
  -1  11  -6   29.88    5.14
  -1 -11  -6   37.09    4.48
  -1 -11  -6   42.26    6.13
  -1 -11  -6   39.85    5.54
   1 -11  -6   33.18    5.92
   1 -11  -6   37.11    5.12
   1 -11  -5  212.63   10.55
  -1 -11  -5  184.87   10.08
  -1 -11  -5  202.20   11.26
  -1 -11  -5  205.69   10.71
   1  11  -5  178.94   10.37
   1 -11  -5  213.66   11.18
   1 -11  -4    4.05    4.15
  -1 -11  -4    1.00    4.81
   1 -11  -4    5.94    5.28
  -1 -11  -4    5.05    4.33
  -1 -11  -3  171.05    9.53
   1 -11  -3  177.19   10.32
   1 -11  -3  177.96    9.59
  -1 -11  -3  168.42   10.34
   1 -11  -2   24.26    4.75
  -1 -11  -2   20.96    5.67
  -1 -11  -2   17.90    4.40
   1 -11  -2   16.29    5.26
   1 -11  -1  434.15   19.76
   1 -11  -1  471.65   20.96
  -1 -11  -1  454.84   19.87
   1 -11   0   47.25    6.16
  -1 -11   0   45.65    4.10
   1 -11   0   42.65    3.89
   1 -11   1  460.41   20.93
  -1 -11   1  444.66   20.93
  -1 -11   1  441.42   20.00
   1 -11   1  455.21   20.01
  -1 -11   2   12.35    4.87
   1 -11   2    9.14    3.28
  -1 -11   2    9.96    3.22
  -1 -11   2   12.12    2.78
  -1 -11   3  153.21    8.00
   1 -11   3  165.76    9.70
   1 -11   3  162.30    8.41
  -1 -11   3  161.38    9.77
  -1 -11   3  162.83    8.54
   1 -11   4    3.51    5.05
   1 -11   4    6.19    3.73
  -1 -11   4    9.25    5.23
  -1 -11   4    5.82    2.88
  -1 -11   4    5.68    3.45
   1 -11   5  192.03   11.21
  -1 -11   5  204.06   10.21
  -1 -11   5  215.65   10.25
   1 -11   5  201.16   10.27
  -1 -11   5  197.76   11.40
  -1 -11   5  191.90    9.76
  -1 -11   6   35.29    3.87
   1 -11   6   29.76    4.62
  -1 -11   6   32.23    4.49
  -1 -11   6   29.33    4.35
  -1 -11   6   33.24    5.74
   1 -11   6   34.85    6.49
  -1 -11   7  156.23    8.91
  -1 -11   7  161.19    8.44
   1 -11   7  163.81    9.02
   1 -11   7  169.71   10.30
  -1 -11   7  165.13    9.90
  -1 -11   8    2.95    4.20
  -1 -11   8    1.26    3.55
  -1 -11   8    1.07    5.42
  -1 -11   8    3.07    3.39
   1 -11   8   -3.04    6.00
  -1 -11   9  157.02    8.87
  -1 -11   9  160.46    9.84
  -1 -11   9  156.02    8.97
   1 -11   9  166.02   10.24
   1 -11   9  166.81    8.95
   1 -11  10   15.77    6.12
  -1 -11  10   14.09    4.39
  -1 -11  10   13.48    5.39
   1 -11  11   32.16    6.00
  -1 -11  11   35.68    4.75
  -1 -11  11   35.31    5.87
  -1 -11  12    3.39    3.91
  -1 -11  12    4.75    4.78
   1 -11  12    2.19    5.07
  -1 -11  13   55.11    4.78
  -1 -11  13   54.41    5.40
   1 -11  13   52.00    5.67
   1 -11  14   14.62    4.42
  -1 -11  14   13.41    3.94
  -1 -11  14   10.72    3.51
   1 -11  15   11.67    3.67
  -1 -11  15    6.89    2.84
  -1 -11  16   10.47    2.17
  -1  12 -16    4.79    2.99
   1  12 -16    7.02    3.12
   1  12 -15   62.07    4.85
  -1  12 -15   57.17    4.83
   1  12 -14   15.50    4.20
  -1  12 -14   13.95    4.18
   1  12 -13  179.58    9.89
  -1  12 -13  186.74    9.96
  -1 -12 -13  183.17    9.00
  -1 -12 -12   75.43    5.38
   1  12 -12   76.71    6.46
  -1 -12 -12   73.44    5.56
  -1  12 -12   73.08    6.48
  -1  12 -11  187.71   10.59
   1  12 -11  193.14   10.63
  -1 -12 -11  193.99   10.15
  -1 -12 -10   80.98    6.01
   1 -12 -10   72.24    6.07
   1  12 -10   79.80    6.73
  -1 -12 -10   71.37    6.38
  -1  12 -10   82.30    6.80
  -1  12  -9  153.06    9.32
   1 -12  -9  148.62    8.50
   1  12  -9  163.29    9.56
  -1 -12  -9  165.30    9.32
  -1 -12  -9  156.37    8.98
   1 -12  -9  144.51    8.94
  -1 -12  -8   18.79    5.36
  -1  12  -8   11.68    5.00
  -1 -12  -8   16.30    3.96
  -1 -12  -8   18.91    4.99
   1  12  -8   18.25    5.15
   1 -12  -8   13.74    4.26
   1 -12  -8   15.78    4.97
   1 -12  -7  236.24   12.21
  -1 -12  -7  242.94   12.35
  -1 -12  -7  212.62   11.33
  -1 -12  -7  247.41   12.06
   1  12  -7  226.27   12.11
  -1  12  -7  219.91   11.89
   1 -12  -7  233.16   11.77
  -1 -12  -6   28.10    5.17
   1  12  -6   39.87    5.35
  -1 -12  -6   23.11    4.09
   1 -12  -6   32.97    4.88
   1 -12  -6   26.53    5.48
  -1 -12  -6   29.25    5.73
  -1 -12  -5  251.98   13.16
   1 -12  -5  251.98   12.62
  -1 -12  -5  256.65   12.90
   1 -12  -5  247.00   13.07
  -1 -12  -4  128.69    8.71
   1 -12  -4  117.90    7.85
   1 -12  -4  120.75    8.68
  -1 -12  -4  123.92    8.04
   1 -12  -3  615.13   26.65
   1 -12  -3  596.46   26.94
  -1 -12  -3  598.35   26.74
  -1 -12  -3  565.89   26.99
   1 -12  -2  198.84   11.17
   1 -12  -2  197.69   10.65
  -1 -12  -2  199.41   11.30
  -1 -12  -2  193.97   10.89
  -1 -12  -1  601.74   28.11
   1 -12  -1  648.05   28.22
   1 -12  -1  645.90   28.50
   1 -12   0   78.99    7.25
  -1 -12   0   68.72    4.80
   1 -12   0   63.49    4.68
   1 -12   1  636.85   29.14
  -1 -12   1  681.03   30.10
  -1 -12   1  686.86   29.26
   1 -12   1  699.27   30.29
  -1 -12   2  193.55   11.26
  -1 -12   2  186.63    9.85
   1 -12   2  204.00    9.91
  -1 -12   3  596.92   26.92
   1 -12   3  586.43   26.12
  -1 -12   3  601.01   26.19
   1 -12   3  584.81   26.92
   1 -12   4  126.73    7.55
  -1 -12   4  126.55    7.41
  -1 -12   4  119.71    8.71
   1 -12   4  136.16    8.91
  -1 -12   5  262.78   12.46
   1 -12   5  238.28   13.50
  -1 -12   5  236.65   13.31
   1 -12   5  257.28   12.44
   1 -12   6   35.57    6.37
  -1 -12   6   35.09    4.35
   1 -12   6   33.86    4.71
  -1 -12   6   32.71    5.99
  -1 -12   7  210.31   11.81
   1 -12   7  216.07   11.99
   1 -12   8   17.78    6.02
  -1 -12   8   22.29    6.25
  -1 -12   8   14.74    4.08
   1 -12   9  183.94   10.73
  -1 -12   9  184.27   10.68
  -1 -12   9  178.34    9.36
  -1 -12  10   89.35    7.03
   1 -12  10   90.90    7.43
  -1 -12  10   75.54    5.76
  -1 -12  11  211.74   10.37
   1 -12  11  198.37   11.33
  -1 -12  11  222.80   11.27
  -1 -12  12   76.79    5.05
  -1 -12  12   75.06    6.15
   1 -12  12   72.71    6.33
   1 -12  13  177.76    9.13
  -1 -12  13  181.41    8.84
  -1 -12  13  152.76    8.06
  -1 -12  14   24.05    3.40
   1 -12  14   16.62    3.73
   1 -12  15   65.23    4.31
  -1  13 -15   59.91    4.06
   1  13 -15   53.51    3.96
  -1  13 -14   63.29    4.81
   1  13 -14   64.74    4.74
  -1  13 -13  180.83    9.24
   1  13 -13  171.23    9.17
   1  13 -12  118.33    7.14
  -1  13 -12  117.27    7.09
  -1 -13 -12   98.37    5.73
  -1 -13 -11  239.47   11.06
  -1 -13 -11  221.36   10.81
   1  13 -11  227.49   11.59
  -1  13 -11  222.55   11.64
   1 -13 -10  121.95    6.84
  -1 -13 -10  112.72    7.15
  -1  13 -10  112.54    7.53
   1  13 -10  101.76    7.55
  -1 -13  -9  308.67   14.32
   1 -13  -9  302.25   14.32
   1  13  -9  289.17   14.70
  -1 -13  -9  303.32   14.54
  -1  13  -9  298.57   14.72
  -1  13  -8  190.78    9.96
  -1 -13  -8  182.41   10.06
   1  13  -8  172.82    9.91
   1 -13  -8  159.51    9.08
  -1 -13  -8  184.97    9.64
   1 -13  -8  182.26    9.76
  -1 -13  -7  246.58   12.28
   1 -13  -7  256.07   12.52
  -1 -13  -7  264.91   12.73
   1 -13  -7  225.52   11.80
   1  13  -7  225.51   12.30
  -1 -13  -6  319.95   15.68
   1 -13  -6  341.23   15.71
  -1 -13  -6  319.20   15.38
   1 -13  -6  299.95   15.06
   1 -13  -5  461.18   21.15
   1 -13  -5  468.90   21.64
  -1 -13  -5  474.81   21.39
  -1 -13  -5  458.61   21.65
  -1 -13  -4  123.62    8.71
   1 -13  -4  131.13    8.69
  -1 -13  -4  134.46    8.19
   1 -13  -4  122.01    7.88
  -1 -13  -3  556.63   25.71
  -1 -13  -3  571.67   25.41
   1 -13  -3  562.77   25.67
   1 -13  -3  560.27   25.26
  -1 -13  -2  170.87    9.75
   1 -13  -2  166.25   10.12
   1 -13  -2  159.90    9.45
  -1 -13  -2  175.87   10.49
  -1 -13  -1  595.29   27.23
   1 -13  -1  580.69   26.77
   1 -13  -1  614.03   27.31
  -1 -13  -1  613.45   27.02
  -1 -13   0  156.03    9.48
   1 -13   0  150.62    9.18
   1 -13   0  156.37    9.85
  -1 -13   1  609.96   28.51
   1 -13   1  650.60   28.60
  -1 -13   2  143.03    7.95
   1 -13   2  155.09    8.13
  -1 -13   2  152.54    9.76
  -1 -13   3  552.22   25.41
   1 -13   4  125.44    8.84
  -1 -13   4  119.78    8.75
   1 -13   5  522.67   23.95
  -1 -13   5  506.40   23.78
   1 -13   6  302.49   15.77
  -1 -13   6  324.97   15.67
   1 -13   7  245.58   12.93
  -1 -13   7  231.54   12.83
  -1 -13   8  174.82   10.26
   1 -13   8  181.22   10.63
   1 -13   9  315.20   15.52
  -1 -13   9  314.00   15.39
  -1 -13  10  120.91    7.77
   1 -13  10  117.25    8.04
  -1 -13  11  237.38   11.88
   1 -13  11  242.58   12.15
  -1 -13  12  115.87    6.90
   1 -13  12  119.95    7.16
  -1 -13  13  170.59    8.67
   1 -13  13  189.69    9.05
   1 -13  14   63.31    4.16
   1  14 -13   96.26    5.68
  -1  14 -13  111.09    5.81
   1  14 -12   30.09    3.76
  -1  14 -12   24.34    3.87
  -1 -14 -11  104.71    5.73
   1  14 -11  107.16    6.66
  -1  14 -11  117.39    6.77
  -1 -14 -10   45.19    3.83
  -1 -14 -10   52.04    4.36
  -1  14 -10   49.00    5.07
   1  14 -10   61.68    5.11
   1 -14  -9  110.66    6.43
  -1 -14  -9  109.73    6.79
   1  14  -9  109.01    7.05
  -1 -14  -8   30.80    4.73
  -1 -14  -8   31.91    4.08
   1 -14  -8   38.53    4.60
  -1 -14  -7   77.56    6.24
   1 -14  -7   73.23    5.97
  -1 -14  -7   71.54    5.60
  -1 -14  -6   28.90    5.35
   1 -14  -6   31.19    4.10
  -1 -14  -6   26.93    4.50
   1 -14  -6   34.88    5.22
  -1 -14  -5  124.44    7.39
  -1 -14  -5  119.72    8.07
   1 -14  -5  122.74    8.00
   1 -14  -5  109.44    6.94
   1 -14  -4   27.63    5.41
  -1 -14  -4   35.12    5.63
  -1 -14  -4   30.60    4.76
   1 -14  -4   28.31    4.30
   1 -14  -3  115.93    7.42
  -1 -14  -3  134.36    7.95
   1 -14  -3  122.58    8.42
  -1 -14  -3  120.62    8.54
  -1 -14  -2   75.45    7.47
   1 -14  -2   85.90    7.43
  -1 -14  -2   90.41    6.76
   1 -14  -2   87.74    6.35
   1 -14  -1  290.44   14.77
   1 -14  -1  292.64   14.18
  -1 -14  -1  290.58   14.34
  -1 -14  -1  294.38   14.86
  -1 -14   0  148.29    8.95
   1 -14   0  150.93    8.72
   1 -14   0  139.93    9.37
   1 -14   1  270.53   13.89
  -1 -14   1  267.99   13.41
   1 -14   1  260.76   13.24
  -1 -14   2   84.41    6.72
  -1 -14   2   90.05    7.79
   1 -14   2   90.54    6.77
  -1 -14   3   92.19    7.56
  -1 -14   4   38.74    5.97
   1 -14   4   31.60    6.02
   1 -14   5   78.03    7.22
  -1 -14   5   91.40    7.33
  -1 -14   6   23.45    5.54
   1 -14   6   20.83    5.43
   1 -14   7   67.82    6.59
  -1 -14   7   64.74    6.31
  -1 -14   8   31.82    5.17
   1 -14   8   27.11    5.33
  -1 -14   9  131.82    8.08
   1 -14   9  138.74    8.28
  -1 -14  10   50.68    4.88
   1 -14  10   43.61    4.93
   1 -14  11  121.27    6.95
  -1 -14  11  111.36    6.58
  -1 -14  12   32.69    3.37
   1 -14  12   25.97    3.71
   1 -14  13   97.90    5.20
  -1 -15  -9    4.80    2.93
   1 -15  -8    7.76    2.97
  -1 -15  -8    5.70    3.40
  -1 -15  -7    6.51    3.02
   1 -15  -7   12.39    3.58
  -1 -15  -7    9.31    3.85
  -1 -15  -6    8.33    4.16
  -1 -15  -6    9.17    3.30
   1 -15  -6    3.41    3.88
  -1 -15  -5   13.10    3.63
   1 -15  -5    4.08    4.30
  -1 -15  -5    7.95    4.54
  -1 -15  -4    1.16    4.66
   1 -15  -4    5.82    3.13
   1 -15  -4    1.24    4.29
  -1 -15  -4    6.52    3.78
  -1 -15  -3    5.60    5.02
   1 -15  -3    2.96    3.33
  -1 -15  -3    5.62    3.87
   1 -15  -3   -0.84    4.49
  -1 -15  -2   -1.73    3.92
  -1 -15  -2    1.14    4.78
   1 -15  -2   -0.88    3.62
   1 -15  -2   -2.25    4.93
  -1 -15  -1    2.20    4.78
  -1 -15  -1    6.66    4.10
   1 -15  -1    4.25    4.89
   1 -15  -1    2.66    3.69
   1 -15   0   -1.45    5.02
   1 -15   0    1.79    3.87
  -1 -15   0   -1.47    4.21
   1 -15   1    0.53    5.02
  -1 -15   1   -0.69    4.26
   1 -15   1    0.43    3.95
  -1 -15   2   -0.69    4.26
  -1 -15   2    3.41    4.98
   1 -15   2    0.54    4.04
  -1 -15   3   -0.91    4.27
  -1 -15   3    6.86    4.90
   1 -15   3    3.04    3.95
   1 -15   4    3.44    4.15
  -1 -15   4   -4.16    4.94
  -1 -15   4    2.81    4.14
   1 -15   4    4.53    5.04
  -1 -15   5   10.48    4.21
   1 -15   5   15.11    4.08
   1 -15   5    9.13    4.86
  -1 -15   5   17.05    4.98
  -1 -15   6    6.61    4.59
   1 -15   6    8.08    4.71
   1 -15   7    8.20    4.46
  -1 -15   7    8.99    4.45
  -1 -15   8    5.24    4.12
   1 -15   8    7.88    4.19
  -1 -15   9    3.88    3.57
   1 -15   9    5.36    3.84
  -1 -15  10   -1.70    3.01
   1 -15  10    2.65    3.27
  -1 -15  11    1.56    2.35
   1 -15  11    0.06    2.60
  -1 -16  -8   31.24    2.66
   1 -16  -7   82.80    4.72
  -1 -16  -7   97.92    5.13
  -1 -16  -6   29.74    3.57
   1 -16  -6   30.47    3.28
  -1 -16  -5  116.72    6.22
  -1 -16  -5  126.97    6.90
   1 -16  -5  130.32    6.75
  -1 -16  -4   44.83    4.58
  -1 -16  -4   47.43    3.83
   1 -16  -4   48.86    4.48
  -1 -16  -3  106.19    5.94
   1 -16  -3  102.96    6.42
  -1 -16  -3  103.76    6.59
  -1 -16  -2   69.25    4.71
   1 -16  -2   52.70    4.13
   1 -16  -2   69.93    5.34
  -1 -16  -2   65.75    5.35
  -1 -16  -1   82.86    5.43
  -1 -16  -1   88.17    6.22
   1 -16  -1   80.90    5.07
   1 -16  -1   85.08    6.11
   1 -16   0   80.30    5.22
  -1 -16   0   85.54    5.51
   1 -16   0   90.62    6.26
   1 -16   1   93.73    5.73
   1 -16   1  100.10    6.77
  -1 -16   1   97.10    5.98
  -1 -16   2   76.13    5.89
   1 -16   2   80.18    5.12
  -1 -16   2   75.02    5.27
   1 -16   2   73.31    5.86
  -1 -16   3  136.77    7.78
   1 -16   3  131.47    7.11
  -1 -16   3  132.96    7.28
  -1 -16   4   51.02    4.97
   1 -16   4   52.25    5.01
   1 -16   4   49.19    4.22
  -1 -16   4   54.36    4.49
  -1 -16   5  141.09    7.43
  -1 -16   5  142.54    7.75
   1 -16   5  138.19    7.24
   1 -16   5  139.36    7.86
  -1 -16   6   27.64    4.06
  -1 -16   6   22.30    3.51
   1 -16   6   29.30    4.23
   1 -16   6   23.63    3.23
   1 -16   7   86.47    5.25
  -1 -16   7  106.18    5.78
  -1 -16   7   91.76    5.48
   1 -16   7  105.02    5.97
  -1 -16   8   36.45    3.32
  -1 -16   8   40.29    3.64
   1 -16   8   38.09    3.63
   1 -16   8   31.16    2.97
  -1 -16   9  144.02    6.09
   1 -16   9  143.22    6.23
  -1 -17  -5  126.39    6.13
  -1 -17  -4  106.73    5.48
   1 -17  -4  100.90    5.27
   1 -17  -3  107.32    5.84
  -1 -17  -3  118.13    6.05
  -1 -17  -2   92.77    5.40
   1 -17  -2   94.05    5.32
  -1 -17  -1  140.78    6.57
   1 -17  -1  129.48    6.52
  -1 -17   0  132.53    6.62
   1 -17   0  132.21    6.67
   1 -17   1  131.28    6.47
  -1 -17   1  107.86    5.77
  -1 -17   2   69.81    4.32
   1 -17   2   93.66    5.08
  -1 -17   3  108.55    5.78
  -1 -17   3  131.26    6.43
  -1 -17   4   97.05    5.35
  -1 -17   4  125.63    5.97
  -1 -17   5  153.26    6.72
   1 -17   5  144.30    6.80
   1 -17   6   98.16    5.11
  -1 -17   6   89.11    4.95
   1 -17   7  113.20    5.53
   2   0 -22   22.02    3.30
  -2   0 -22   29.26    3.67
  -2   0 -22   28.37    3.07
  -2   0 -21   99.43    6.05
   2   0 -21   94.12    6.31
  -2   0 -21   88.55    6.44
   2   0 -20   39.10    5.44
  -2   0 -20   38.33    5.53
  -2   0 -20   50.33    5.39
  -2   0 -19  222.02   11.51
  -2   0 -19  213.65   11.85
   2   0 -19  213.53   11.62
  -2   0 -18  136.92    9.19
   2   0 -18  124.89    8.57
  -2   0 -18  129.62    8.68
   2   0 -17  221.41   11.68
  -2   0 -17  211.78   11.97
  -2   0 -17  197.41   11.74
  -2   0 -16  273.95   14.06
  -2   0 -16  279.19   14.09
   2   0 -16  257.50   13.57
   2   0 -15  422.27   20.56
  -2   0 -15  466.40   20.99
  -2   0 -15  465.62   21.08
  -2   0 -14  501.22   22.74
  -2   0 -14  492.58   22.57
   2   0 -14  492.12   22.32
   2   0 -13  377.29   17.34
  -2   0 -13  372.55   17.57
  -2   0 -13  383.90   17.68
  -2   0  -6 3106.37  129.32
  -2   0  -5  479.64   20.32
   2   0  -2 4300.34  178.50
  -2   0  -1 2101.25   87.26
   2   0   3 4464.41  185.44
  -2   0   5  711.21   30.89
   2   0   5  689.87   31.01
  -2   0   5  774.53   30.77
  -2   0   6 2965.99  124.45
  -2   0   6 2985.22  124.63
   2   0   6 3082.41  124.77
   2   0   7 3021.76  121.71
  -2   0   7 2864.89  121.79
  -2   0   7 2863.19  121.57
   2   0   7 3008.66  121.96
   2   0   8 4263.41  170.84
  -2   0   8 4021.74  170.68
  -2   0   8 4024.72  170.96
   2   0   8 4189.49  171.14
   2   0   9 2614.83  108.47
  -2   0   9 2518.06  108.27
   2   0   9 2638.44  108.09
   2   0  10 2124.78   88.67
   2   0  10 2112.75   89.11
  -2   0  10 2135.10   88.95
  -2   0  11  567.95   24.73
   2   0  11  572.69   24.35
   2   0  11  574.75   24.95
   2   0  12  737.91   31.05
  -2   0  12  696.36   30.74
   2   0  13  391.10   17.69
  -2   0  13  384.38   17.44
   2   0  14  527.03   23.68
   2   0  15  513.48   23.18
   2   0  16  241.66   12.29
   2   1 -22    2.48    2.81
  -2  -1 -22    0.91    2.78
  -2   1 -22    1.89    2.34
  -2  -1 -22    5.92    3.16
   2  -1 -22   -0.32    3.17
  -2   1 -21   89.40    6.26
  -2  -1 -21   95.63    5.99
   2   1 -21   89.19    6.05
   2  -1 -21   78.16    6.10
  -2   1 -21   84.35    5.62
  -2  -1 -21   87.32    6.25
   2  -1 -21   94.33    6.09
   2  -1 -20   12.49    4.77
   2  -1 -20   18.47    5.11
  -2  -1 -20   17.45    4.63
  -2   1 -20   17.41    4.44
  -2  -1 -20   15.70    5.10
  -2   1 -20    9.82    5.10
   2   1 -20   13.01    4.93
  -2  -1 -19  117.61    8.00
   2   1 -19  133.70    8.15
  -2  -1 -19  117.78    8.28
  -2   1 -19  113.78    8.43
  -2   1 -19  118.80    7.85
   2  -1 -19  118.19    8.31
   2  -1 -19  120.48    8.11
   2  -1 -18   13.95    5.77
  -2  -1 -18   16.80    5.95
   2  -1 -18   21.19    5.62
   2   1 -18   17.00    5.65
  -2   1 -18   22.11    6.15
  -2  -1 -18   19.94    5.58
  -2   1 -17  177.17   11.06
  -2   1 -17  171.19   10.78
  -2  -1 -17  185.86   10.87
   2   1 -17  193.33   10.66
   2  -1 -17  198.01   10.37
  -2  -1 -17  175.70   10.89
   2  -1 -17  201.44   11.14
   2  -1 -16   40.87    6.25
   2  -1 -16   45.17    5.55
  -2   1 -16   48.23    6.47
  -2  -1 -16   50.76    6.64
  -2  -1 -16   60.39    6.77
   2   1 -16   44.27    6.18
  -2   1 -16   40.59    6.65
   2  -1 -15  533.34   23.75
  -2   1 -15  515.05   24.16
   2   1 -15  520.40   23.85
  -2  -1 -15  521.94   24.09
  -2  -1 -15  538.02   24.20
   2  -1 -15  543.10   24.05
  -2   1 -15  514.31   24.13
   2  -1 -14   41.25    5.33
  -2  -1 -14   49.87    5.59
  -2  -1 -14   47.32    5.36
   2  -1 -14   49.06    5.58
   2   1 -14   48.07    5.68
  -2   1 -14   50.37    6.17
  -2   1 -14   44.91    6.01
  -2  -1 -13  511.79   23.51
   2   1 -13  520.02   23.29
  -2   1 -13  512.47   23.51
   2  -1 -13  526.90   23.19
  -2   1 -13  526.80   23.61
   2  -1 -13  534.72   23.38
  -2  -1  -7 1904.51   79.59
   2  -1  -6   84.27    3.66
   2   1  -6   83.29    3.69
   2   1  -5 1433.14   59.46
  -2  -1  -5 1418.41   59.64
  -2  -1  -4   68.07    3.41
   2   1  -4   72.35    3.69
   2   1  -3 3934.64  163.64
  -2  -1  -3 3940.41  163.58
   2   1  -2   33.05    2.10
  -2  -1  -2   30.61    1.69
  -2   1  -2   31.50    1.63
  -2  -1   0   26.73    1.31
   2   1   0   21.75    1.52
  -2  -1   0   23.93    1.33
   2  -1   0   24.49    1.11
  -2   1   2   20.43    1.02
  -2  -1   2   22.68    1.35
   2   1   2   20.91    1.73
   2   1   3 3914.15  160.56
  -2  -1   3 3831.86  160.44
  -2   1   4   48.65    2.38
  -2  -1   4   52.90    2.62
  -2  -1   4   47.54    2.41
   2  -1   4   51.46    2.51
   2  -1   4   43.35    2.59
   2   1   4   46.97    2.91
  -2   1   5 1463.95   58.14
   2  -1   5 1406.13   58.15
  -2   1   5 1355.40   57.90
   2  -1   5 1387.86   58.28
   2   1   5 1398.83   58.10
  -2  -1   5 1444.90   58.11
   2   1   5 1360.15   58.29
  -2  -1   5 1445.84   58.22
   2  -1   6   98.66    4.37
   2   1   6   91.87    4.32
   2  -1   6   95.41    4.00
  -2  -1   6   77.26    3.86
   2   1   6   96.76    3.65
  -2   1   6   72.40    3.56
  -2   1   6   73.50    3.93
  -2  -1   6   81.84    4.09
  -2   1   7 1947.52   83.78
  -2  -1   7 2066.38   84.22
  -2   1   7 2055.66   84.12
   2  -1   7 2013.43   84.08
   2  -1   7 2067.41   84.30
  -2  -1   7 2135.32   84.02
   2   1   7 1994.00   84.30
  -2  -1   8  139.84    6.24
   2   1   8  136.06    6.23
   2  -1   8  139.38    6.37
  -2   1   8  135.10    6.53
   2   1   8  135.70    6.89
  -2  -1   8  138.61    6.64
   2  -1   8  131.51    6.79
   2  -1   9  541.57   23.96
  -2  -1   9  586.92   24.25
   2  -1   9  548.35   24.35
  -2  -1   9  569.67   23.86
   2   1   9  553.13   24.30
   2   1   9  559.79   23.84
  -2   1   9  589.25   24.14
   2  -1  10  103.85    5.87
  -2  -1  10  103.56    5.05
   2  -1  10  102.98    5.25
   2   1  10  107.23    5.06
  -2   1  10  111.01    5.57
  -2  -1  10  108.31    5.74
   2   1  10  109.60    5.87
   2  -1  11  351.33   16.60
  -2   1  11  386.03   16.40
   2  -1  11  356.04   16.09
  -2  -1  11  394.05   16.54
   2   1  11  367.90   16.63
   2  -1  12   54.05    4.50
  -2   1  12   52.69    4.02
   2   1  12   56.12    4.44
   2   1  13  544.80   23.86
   2  -1  13  535.04   23.88
  -2   1  13  532.04   23.54
   2  -1  14   65.96    6.00
   2   1  14   67.13    5.63
   2  -1  14   63.61    5.60
  -2   1  14   62.25    4.91
   2  -1  15  498.41   22.66
   2   1  15  502.96   22.70
   2   1  16   43.03    5.30
   2  -2 -22   -1.06    2.94
  -2  -2 -22    3.83    2.83
   2   2 -22    0.96    2.47
  -2  -2 -22    0.76    2.84
  -2   2 -21    2.27    3.22
   2  -2 -21    4.73    3.94
  -2  -2 -21    5.83    4.04
  -2   2 -21    6.98    4.19
  -2  -2 -21   10.02    3.98
   2   2 -21    3.51    3.71
   2  -2 -21    2.19    3.88
  -2   2 -20    2.38    4.06
   2   2 -20    6.55    4.97
   2  -2 -20    6.72    4.65
   2   2 -20    8.49    4.51
  -2  -2 -20    7.22    4.34
  -2  -2 -20    5.98    4.76
  -2   2 -20    6.24    4.88
   2  -2 -20    5.98    4.79
   2  -2 -19   19.45    5.47
  -2  -2 -19   13.15    5.53
  -2   2 -19   23.35    5.74
   2   2 -19   19.24    5.76
  -2   2 -19   18.56    4.87
   2  -2 -19   19.85    5.43
  -2  -2 -19   18.46    5.05
   2   2 -19   18.82    5.21
  -2  -2 -18   23.47    5.46
   2   2 -18   17.67    6.12
  -2  -2 -18   31.33    6.30
   2   2 -18   25.75    5.76
   2  -2 -18   27.23    4.83
  -2   2 -18   23.03    5.20
  -2   2 -18   24.66    6.19
   2  -2 -18   23.31    5.77
   2   2 -17    6.04    6.02
  -2  -2 -17    4.66    5.78
   2  -2 -17    5.93    5.58
  -2  -2 -17    6.75    5.62
   2  -2 -17    4.81    4.64
   2   2 -17   10.80    5.75
  -2   2 -17    3.28    5.90
  -2   2 -16   59.57    6.70
   2   2 -16   52.82    6.83
   2  -2 -16   58.49    6.89
   2   2 -16   66.34    6.76
  -2  -2 -16   65.28    6.54
   2   2 -16   67.42    5.80
  -2  -2 -16   61.99    6.85
   2  -2 -16   57.70    5.98
  -2   2 -16   60.42    7.20
   2   2 -15   28.43    4.68
  -2   2 -15   21.74    5.76
  -2  -2 -15   15.09    5.14
   2  -2 -15   23.47    5.29
   2   2 -15   28.91    5.12
   2  -2 -15   21.84    4.97
  -2  -2 -15   19.60    5.82
  -2   2 -15   15.88    6.01
   2   2 -15   27.88    6.19
   2   2 -14   31.29    5.52
   2  -2 -14   27.13    5.55
  -2   2 -14   32.21    6.05
  -2   2 -14   32.19    5.70
  -2  -2 -14   29.21    5.11
   2  -2 -14   28.58    4.94
   2   2 -14   29.06    5.30
  -2  -2 -14   34.98    4.98
   2  -2 -13   32.90    5.15
  -2  -2 -13   29.02    4.64
   2   2 -13   31.82    4.91
   2   2 -13   28.40    4.52
  -2   2 -13   31.42    5.01
  -2  -2 -13   29.18    4.77
   2  -2 -13   28.39    4.61
  -2  -2 -13   30.14    4.61
   2   2 -12   17.08    4.70
   2  -2  -7  518.39   21.59
   2   2  -7  512.34   21.74
   2   2  -6  526.70   21.32
   2  -2  -6  490.22   20.89
   2   2  -5 1595.61   66.57
   2   2  -4  101.29    4.65
   2  -2  -3  304.16   12.82
   2  -2  -2  586.40   24.13
   2  -2  -2  574.23   24.08
   2  -2  -1   22.84    1.25
   2  -2  -1   25.62    1.13
   2  -2   0  341.74   14.42
   2  -2   0  352.15   14.31
  -2  -2   0  321.59   14.48
  -2  -2   0  334.85   14.51
  -2  -2   1   22.17    1.54
  -2  -2   1   22.44    1.65
  -2  -2   2  567.88   22.40
   2  -2   2  521.09   22.34
   2  -2   2  514.25   22.35
  -2  -2   3  289.26   12.69
   2  -2   3  307.59   12.70
   2   2   4  103.96    4.79
  -2   2   4  101.32    4.64
   2  -2   4  108.57    4.79
  -2  -2   4  106.52    4.78
   2  -2   5 1709.70   69.94
   2   2   5 1741.19   69.84
   2  -2   5 1728.46   69.83
  -2  -2   5 1644.62   69.79
  -2   2   5 1588.67   69.73
   2  -2   6  501.68   20.81
   2  -2   6  463.62   20.94
   2  -2   6  511.24   20.54
   2   2   6  459.52   20.87
  -2  -2   6  497.03   20.77
  -2   2   6  474.60   20.74
   2   2   7  477.83   20.80
   2  -2   7  502.60   21.18
   2  -2   7  476.01   20.55
   2   2   7  501.94   21.19
   2  -2   7  520.77   20.97
  -2  -2   7  537.69   20.93
  -2   2   7  482.80   20.90
  -2   2   8   18.93    2.28
  -2  -2   8   19.27    2.02
   2  -2   8   18.40    2.08
   2  -2   8   17.22    2.75
   2   2   8   16.83    2.80
   2  -2   9   70.50    4.70
  -2   2   9   70.84    4.11
   2   2   9   75.97    3.66
  -2  -2   9   74.27    3.90
   2   2   9   63.94    4.44
   2  -2   9   74.93    4.09
  -2   2  10   31.63    2.78
   2  -2  10   24.12    3.55
   2   2  10   31.54    3.44
   2  -2  10   27.77    2.61
  -2  -2  10   29.96    2.48
   2  -2  11  230.22   10.92
   2  -2  11  231.52   10.32
  -2   2  11  225.93   10.47
   2   2  11  215.69   10.72
   2  -2  12   18.87    2.54
   2  -2  12   15.59    3.41
   2   2  12   18.73    3.51
  -2   2  12   20.67    2.96
   2  -2  13   31.58    4.64
  -2   2  13   26.20    3.44
   2  -2  13   28.05    4.36
   2   2  13   27.10    4.26
   2  -2  14   36.57    5.21
   2   2  14   35.80    4.56
   2  -2  14   37.85    5.16
   2   2  15   25.12    4.35
   2  -2  15   26.18    5.26
   2   2  16   69.98    5.98
  -2  -2  22   -4.17    2.79
   2  -3 -22   40.02    3.60
  -2  -3 -22   48.32    3.56
   2  -3 -21  112.49    6.53
   2  -3 -21   98.92    6.46
   2   3 -21  106.82    6.20
  -2  -3 -21  114.98    6.54
  -2   3 -20   58.96    5.85
   2   3 -20   59.52    5.32
  -2   3 -20   65.57    4.85
   2  -3 -20   52.78    5.58
  -2  -3 -20   51.04    5.08
  -2  -3 -19  172.36    9.81
  -2   3 -19  184.61   10.43
   2  -3 -19  174.86   10.06
  -2   3 -19  180.13    9.63
  -2   3 -19  194.82    9.33
   2   3 -19  164.49   10.37
   2   3 -19  182.68    9.94
   2   3 -18   62.88    6.40
   2   3 -18   57.79    6.93
  -2  -3 -18   74.00    6.60
   2  -3 -18   53.90    6.45
  -2   3 -18   67.67    6.83
  -2   3 -18   71.05    5.79
  -2   3 -18   66.99    5.89
   2  -3 -18   51.81    5.45
   2   3 -18   58.07    5.60
  -2  -3 -17  112.07    8.30
   2  -3 -17  126.39    7.68
  -2   3 -17  127.91    8.93
  -2   3 -17  120.18    7.86
   2   3 -17  118.54    8.08
   2   3 -17  111.17    8.59
   2   3 -17  123.84    7.69
   2  -3 -17  110.47    8.32
  -2  -3 -16   34.51    5.85
   2   3 -16   38.35    5.78
   2   3 -16   38.77    5.42
   2  -3 -16   35.36    6.06
   2  -3 -16   41.85    5.34
  -2   3 -16   44.26    6.97
  -2   3 -16   39.70    5.64
   2   3 -16   41.04    6.68
  -2   3 -15  547.68   24.72
   2   3 -15  557.06   24.13
  -2  -3 -15  483.79   23.91
   2  -3 -15  555.46   24.47
   2   3 -15  528.44   24.60
   2  -3 -15  543.80   24.04
  -2  -3 -15  522.36   24.44
   2   3 -15  559.39   24.40
   2  -3 -14  141.07    8.49
   2   3 -14  151.42    9.06
  -2  -3 -14  157.72    9.22
  -2  -3 -14  158.28    9.08
   2  -3 -14  139.99    8.85
  -2  -3 -14  161.20    8.78
  -2   3 -14  167.46    9.62
   2   3 -14  130.50    9.15
  -2  -3 -13  438.74   20.62
   2   3 -13  470.16   20.98
   2  -3 -13  472.96   20.71
  -2   3 -13  440.98   20.86
   2   3 -13  458.93   20.67
   2  -3 -13  453.52   20.41
  -2  -3 -13  447.84   20.60
  -2  -3 -13  446.62   20.66
   2   3 -12   83.75    6.10
  -2  -3 -12   95.36    6.55
   2   3 -12   85.32    6.69
  -2  -3 -12  101.90    6.26
  -2   3 -12  102.60    6.54
  -2  -3  -9 1572.14   66.12
   2   3  -8  942.14   37.99
  -2  -3  -8  847.30   38.15
   2  -3  -7  387.71   16.60
  -2  -3  -7  368.41   17.03
  -2  -3  -6  508.43   20.70
   2  -3  -6  462.72   20.33
   2   3  -6  500.09   20.59
   2  -3  -5  945.32   40.42
  -2  -3  -5  965.29   40.65
   2  -3  -5  997.89   40.50
   2  -3  -4   26.21    1.60
  -2  -3  -4   26.96    1.95
  -2  -3  -3 2560.31  116.58
   2  -3  -3 2850.65  116.43
   2  -3  -3 2851.40  116.33
   2  -3  -2  342.22   14.01
   2  -3  -2  325.78   14.01
   2  -3  -1 2955.20  125.13
  -2  -3  -1 2995.01  125.26
   2  -3  -1 3056.36  125.06
   2  -3   0   27.09    1.42
   2  -3   0   29.95    1.63
   2  -3   1 2840.13  122.12
  -2  -3   1 3028.77  122.21
   2  -3   1 2962.51  122.06
  -2  -3   2  329.45   14.05
  -2  -3   3 2797.62  115.35
   2  -3   3 2748.51  115.32
   2  -3   4   12.96    1.48
  -2  -3   4   19.82    1.58
  -2  -3   5  912.47   37.66
   2  -3   5  878.48   37.65
   2  -3   5  898.80   37.49
   2   3   6  540.95   22.28
   2  -3   6  543.60   22.04
  -2  -3   6  504.20   22.24
  -2   3   6  495.14   22.16
   2  -3   6  531.01   22.30
   2   3   7  400.79   17.64
   2  -3   7  421.51   17.84
   2  -3   7  420.67   17.58
  -2   3   7  393.86   17.47
   2  -3   7  402.89   17.21
  -2  -3   7  420.64   17.55
  -2   3   8  828.08   34.32
   2   3   8  781.01   34.60
   2  -3   8  807.16   34.38
  -2  -3   8  854.30   34.36
   2  -3   8  771.71   34.61
  -2   3   9 1441.31   63.35
   2  -3   9 1527.78   63.43
  -2  -3   9 1510.37   63.36
   2  -3   9 1571.90   63.71
   2   3   9 1541.29   63.69
  -2   3  10  257.49   12.30
  -2  -3  10  266.01   12.24
   2  -3  10  288.11   12.40
   2   3  10  296.43   12.78
   2  -3  10  284.16   12.83
   2  -3  11  417.93   18.40
   2   3  11  422.04   18.81
   2  -3  11  428.22   18.92
  -2   3  11  415.74   18.41
  -2  -3  11  421.98   18.30
   2  -3  12   94.30    5.09
   2  -3  12   92.26    6.00
   2   3  12  108.25    5.94
   2   3  13  431.57   20.04
   2  -3  13  459.97   20.43
   2  -3  13  445.55   19.57
   2   3  14  182.79    9.76
   2  -3  14  179.94   10.19
   2  -3  15  559.58   24.63
   2   3  15  527.02   24.31
   2   3  16   37.21    4.78
   2  -3  22   25.39    2.77
   2  -4 -22   31.50    3.16
  -2  -4 -22   41.71    3.13
  -2  -4 -21  131.21    7.32
   2  -4 -21  126.41    7.15
   2   4 -20   90.73    6.07
   2  -4 -20   89.63    6.45
  -2  -4 -20  105.25    6.15
  -2  -4 -20  102.54    6.62
   2  -4 -19  176.29    9.84
  -2   4 -19  182.96    9.29
   2  -4 -19  184.27    9.83
   2   4 -19  174.94    9.11
   2   4 -19  167.63    9.44
  -2   4 -19  183.89   10.15
  -2  -4 -19  158.81    9.40
   2  -4 -18  128.55    7.73
   2  -4 -18  135.58    8.74
  -2  -4 -18  144.68    8.67
  -2   4 -18  142.27    9.16
   2   4 -18  130.28    9.04
   2   4 -18  138.52    8.59
   2   4 -18  132.29    8.21
  -2   4 -18  151.07    8.42
  -2   4 -17  247.99   13.01
   2  -4 -17  229.66   11.73
   2   4 -17  219.09   12.82
  -2  -4 -17  248.03   12.50
   2   4 -17  227.05   12.13
   2  -4 -17  233.67   12.41
   2   4 -17  237.22   12.13
  -2  -4 -16   72.45    7.16
   2   4 -16   74.87    7.55
   2   4 -16   74.16    6.52
  -2   4 -16   92.93    7.79
  -2  -4 -16   73.62    7.11
   2  -4 -16   81.11    7.16
  -2   4 -16   97.22    6.44
   2   4 -16   80.56    6.92
   2  -4 -16   67.40    6.11
  -2   4 -15  415.04   19.57
   2  -4 -15  409.11   18.64
   2   4 -15  401.52   18.87
   2  -4 -15  432.26   19.06
   2   4 -15  393.80   19.37
  -2  -4 -15  392.27   18.97
   2   4 -15  417.90   18.89
  -2  -4 -15  369.00   18.54
   2  -4 -14  195.01   10.16
   2   4 -14  180.24   10.36
  -2  -4 -14  193.44   10.32
   2  -4 -14  193.20   10.50
   2   4 -14  182.13   11.01
  -2  -4 -14  194.90   10.59
  -2   4 -14  209.07   11.20
   2   4 -13  482.77   21.84
   2   4 -13  518.08   22.52
  -2  -4 -13  462.51   21.79
  -2   4 -13  493.93   22.41
  -2  -4 -13  460.97   22.06
   2  -4 -13  491.00   21.60
   2   4 -12  191.73   10.83
  -2   4 -12  210.20   10.86
  -2  -4 -12  205.60   10.28
   2   4 -12  187.43   10.02
  -2   4 -12  187.26   10.64
  -2  -4 -10  332.41   15.01
  -2  -4  -9  716.98   30.74
  -2  -4  -8  653.53   29.58
   2   4  -8  734.89   29.67
  -2  -4  -7 1542.29   65.10
   2   4  -7 1639.25   65.02
   2  -4  -7 1503.45   64.75
  -2  -4  -6  528.77   22.61
   2  -4  -6  535.31   22.38
   2  -4  -6  520.21   22.31
  -2  -4  -5 2800.41  111.86
   2  -4  -5 2574.38  111.64
   2  -4  -5 2717.74  111.64
   2  -4  -4   60.16    3.07
  -2  -4  -4   66.42    3.33
   2  -4  -4   56.83    2.93
   2  -4  -3  416.11   16.81
   2  -4  -3  404.20   16.86
  -2  -4  -3  359.78   17.04
   2  -4  -2  293.24   12.49
   2  -4  -2  306.54   12.54
  -2  -4  -2  278.31   12.71
  -2  -4  -2  301.42   12.71
   2  -4  -1 3792.35  157.77
  -2  -4  -1 3813.69  157.90
  -2  -4  -1 3698.05  157.88
   2  -4  -1 3843.71  157.69
  -2  -4   0 1474.58   62.66
   2  -4   0 1551.52   62.60
   2  -4   0 1523.40   62.49
  -2  -4   0 1426.15   62.67
   2  -4   1 4004.30  165.03
   2  -4   1 3919.71  165.10
  -2  -4   1 3989.59  165.18
   2  -4   2  303.10   13.34
  -2  -4   2  319.92   13.48
  -2  -4   2  321.12   13.53
  -2  -4   3  402.01   17.17
  -2  -4   4   88.03    4.76
   2  -4   4  103.78    4.79
   2  -4   4  101.49    4.59
   2  -4   5 2865.84  116.87
   2  -4   5 2824.52  117.02
  -2  -4   5 2717.23  117.00
   2  -4   6  540.69   22.74
   2  -4   6  543.06   22.99
  -2  -4   6  529.77   22.95
   2   4   7 1570.42   65.14
  -2   4   7 1483.42   65.04
   2  -4   7 1575.97   64.89
  -2  -4   7 1571.68   65.16
   2  -4   7 1577.89   65.19
   2  -4   8  698.15   28.81
  -2  -4   8  672.65   28.74
  -2   4   8  658.72   28.64
   2  -4   9  774.40   33.90
  -2   4   9  813.02   33.83
  -2  -4   9  829.45   33.90
   2   4   9  763.75   34.13
  -2   4  10  291.51   13.74
  -2  -4  10  288.18   13.74
   2  -4  10  340.42   13.94
   2   4  10  334.17   14.29
   2   4  11  642.60   28.42
   2  -4  11  641.37   28.11
  -2   4  11  653.01   28.06
  -2  -4  11  672.91   28.09
   2  -4  12  201.11    9.29
   2   4  12  182.13    9.62
  -2  -4  12  185.70    9.11
   2  -4  12  194.47   10.24
   2   4  13  459.19   21.49
   2  -4  13  507.08   22.02
   2  -4  13  478.25   21.13
   2  -4  14  189.82   10.31
   2   4  14  174.46    9.56
   2  -4  15  415.19   19.00
   2   4  15  392.65   18.52
   2  -4  16   94.96    7.21
   2  -4  21  115.59    6.38
  -2  -4  22   28.92    2.58
   2  -5 -21   59.85    4.07
  -2  -5 -21   62.82    4.51
   2  -5 -21   65.15    4.57
   2  -5 -20   16.78    4.10
   2  -5 -20   19.59    3.90
  -2   5 -20   21.73    3.28
  -2  -5 -20   22.07    4.23
  -2  -5 -20   21.25    3.42
   2  -5 -19   39.28    5.18
   2   5 -19   35.14    4.67
  -2  -5 -19   38.68    4.58
  -2   5 -19   36.50    4.72
  -2  -5 -19   43.58    5.20
   2  -5 -19   36.76    4.96
   2   5 -19   40.89    4.62
   2   5 -18   25.39    4.97
  -2   5 -18   28.50    5.05
   2  -5 -18   34.78    5.39
  -2  -5 -18   22.23    4.90
   2   5 -18   24.29    4.92
  -2  -5 -18   26.82    5.40
  -2   5 -17  106.59    8.44
   2   5 -17   99.73    7.35
   2  -5 -17  105.10    7.60
  -2  -5 -17  101.76    7.80
  -2  -5 -17  100.51    7.48
   2  -5 -17   98.03    6.55
   2   5 -17  107.34    7.44
   2  -5 -16   31.38    4.69
   2   5 -16   27.78    5.69
  -2  -5 -16   22.08    5.54
   2   5 -16   39.13    5.90
  -2  -5 -16   23.00    5.97
   2   5 -16   24.82    6.26
   2  -5 -16   31.18    5.67
  -2   5 -16   38.95    6.75
  -2  -5 -15  208.81   11.03
   2   5 -15  208.45   10.77
  -2  -5 -15  190.01   10.32
   2  -5 -15  192.32   10.30
   2   5 -15  181.35   10.67
   2  -5 -15  206.42   10.87
  -2   5 -15  195.95   11.72
   2   5 -15  171.07   11.31
  -2  -5 -14   67.22    6.33
  -2  -5 -14   75.93    6.80
   2   5 -14   89.03    6.67
  -2   5 -14   78.67    8.03
  -2  -5 -14   65.43    6.38
   2  -5 -14   89.36    6.97
   2   5 -14   88.19    6.68
   2  -5 -14   84.39    6.09
   2   5 -14   85.99    7.96
   2   5 -13  268.77   14.39
   2   5 -13  266.48   13.76
  -2  -5 -13  288.50   13.78
   2  -5 -13  277.40   13.39
  -2   5 -13  276.18   14.45
  -2  -5 -13  294.36   13.89
  -2  -5 -13  284.69   13.95
  -2   5 -12  117.26    8.32
  -2  -5 -12  106.56    7.27
   2   5 -12  114.52    8.19
  -2  -5 -12  105.62    7.14
   2  -5 -12  112.04    6.69
   2   5 -12  105.03    7.22
  -2  -5 -12  114.20    6.95
   2   5 -11  321.11   15.75
  -2  -5 -11  336.31   15.33
  -2  -5 -10   85.09    5.21
  -2  -5  -9  389.40   17.27
  -2  -5  -8  445.48   20.29
   2   5  -8  486.23   20.32
  -2  -5  -7 1874.52   79.16
   2  -5  -7 1915.29   78.92
   2  -5  -7 1874.32   78.88
  -2  -5  -6  158.69    7.30
   2  -5  -6  150.51    7.04
   2  -5  -6  149.25    6.92
   2  -5  -5   86.19    4.33
   2  -5  -5   84.21    4.19
  -2  -5  -5   84.61    4.59
   2  -5  -4  221.98    9.65
  -2  -5  -4  211.89    9.73
   2  -5  -4  217.87    9.45
   2  -5  -3 1031.84   43.61
   2  -5  -3 1059.44   43.59
   2  -5  -3 1047.81   43.80
  -2  -5  -3 1032.86   43.84
   2  -5  -2 1606.68   65.68
  -2  -5  -2 1611.59   65.66
  -2  -5  -2 1557.97   65.69
   2  -5  -2 1616.95   65.53
   2  -5  -2 1502.62   65.46
   2  -5  -1  916.63   38.48
  -2  -5  -1  956.32   38.72
   2  -5  -1  899.26   38.58
  -2  -5  -1  926.99   38.71
  -2  -5   0  678.33   28.41
   2  -5   0  680.15   28.33
  -2  -5   0  667.22   28.43
   2  -5   0  669.93   28.40
   2  -5   0  670.16   28.21
  -2  -5   1  915.47   40.22
   2  -5   1  992.54   40.23
   2  -5   1  953.04   40.18
   2  -5   1  968.64   40.08
   2  -5   2 1552.25   65.08
  -2  -5   2 1594.54   65.16
   2  -5   2 1547.37   65.08
   2  -5   2 1544.24   65.01
  -2  -5   3 1068.03   44.66
  -2  -5   3 1051.07   44.60
   2  -5   3 1068.10   44.53
   2  -5   3 1059.66   44.53
   2  -5   4  223.68   10.04
   2  -5   4  221.59    9.89
  -2  -5   4  229.79   10.22
  -2  -5   4  224.27   10.05
   2  -5   5   54.03    3.39
   2  -5   5   60.29    3.75
  -2  -5   5   61.34    4.26
  -2  -5   6  144.60    7.10
   2  -5   6  150.08    6.87
   2  -5   6  150.19    7.13
   2  -5   7 1796.67   76.10
  -2  -5   7 1811.15   76.10
   2  -5   7 1833.57   75.86
   2   5   8  452.84   19.21
  -2   5   8  432.73   19.06
  -2  -5   8  427.38   19.19
   2  -5   8  455.82   19.26
  -2  -5   9  354.20   15.56
   2   5   9  365.31   15.93
  -2   5   9  328.90   15.37
   2  -5   9  364.55   15.61
  -2  -5  10  111.49    5.96
   2   5  10  110.45    6.41
   2  -5  10  108.66    5.97
   2  -5  11  377.50   16.58
  -2  -5  11  361.59   16.48
   2  -5  11  371.86   17.24
   2   5  11  370.53   16.87
  -2  -5  12  170.37    8.08
   2  -5  12  158.10    9.39
   2   5  12  155.43    8.52
   2  -5  12  147.37    8.04
   2   5  13  269.14   13.09
   2  -5  13  281.06   13.80
   2  -5  13  263.76   12.70
   2  -5  14   98.29    7.67
   2   5  14   98.89    6.52
   2  -5  15  193.95   10.95
   2  -5  16   49.66    5.97
  -2  -5  19   33.38    5.00
   2  -5  20   23.92    3.89
  -2  -5  20   38.05    4.41
   2  -5  21   52.55    3.84
  -2  -5  21   68.76    4.16
  -2  -6 -21    9.62    2.58
   2  -6 -21   10.43    2.48
  -2  -6 -21   13.56    2.57
  -2  -6 -20    9.26    3.50
   2   6 -20    8.07    2.76
   2  -6 -20    8.72    3.44
  -2  -6 -20    1.79    2.54
  -2  -6 -20    6.33    3.71
  -2   6 -20    7.89    3.02
   2  -6 -20    6.60    3.08
  -2   6 -19   31.09    4.42
  -2  -6 -19   27.43    4.60
   2   6 -19   33.24    4.33
   2  -6 -19   34.66    4.72
   2  -6 -19   21.26    4.21
  -2  -6 -19   21.25    3.93
   2  -6 -18    4.13    4.50
   2   6 -18   17.42    4.73
  -2  -6 -18   15.23    4.35
  -2   6 -18    8.90    4.75
  -2  -6 -18   13.52    4.97
   2   6 -17   40.92    5.57
  -2   6 -17   36.34    5.39
   2  -6 -17   31.95    5.39
  -2  -6 -17   33.87    5.25
  -2  -6 -17   31.14    5.76
  -2  -6 -16   19.41    5.20
   2  -6 -16   19.53    4.33
   2   6 -16   28.10    5.52
   2  -6 -16   21.31    5.25
   2  -6 -15  118.70    7.85
  -2  -6 -15  104.69    7.23
   2  -6 -15  104.66    7.18
  -2  -6 -15  112.33    7.90
  -2   6 -15  122.15    9.21
   2   6 -15  126.16    8.15
  -2  -6 -14   63.41    6.25
  -2  -6 -14   64.80    6.37
   2  -6 -14   59.06    6.18
   2  -6 -14   58.75    5.53
  -2   6 -14   56.09    7.60
   2   6 -14   58.62    6.13
  -2  -6 -14   61.49    5.86
  -2  -6 -13  103.32    7.14
   2   6 -13  105.38    7.64
   2  -6 -13   88.36    6.50
  -2  -6 -13  104.39    7.28
  -2  -6 -13   87.59    7.00
  -2   6 -13  108.26    8.71
   2   6 -12   53.54    6.97
   2  -6 -12   65.42    5.30
  -2  -6 -12   64.69    6.20
  -2  -6 -12   60.91    6.11
  -2   6 -12   69.95    7.31
  -2  -6 -12   67.04    5.72
  -2   6 -11  177.03   10.38
  -2  -6 -11  179.69    9.43
   2   6 -11  167.22   10.05
   2  -6 -11  161.18    8.76
  -2  -6 -11  177.07    9.50
  -2  -6 -11  165.43    9.15
   2   6 -10  200.32   11.66
  -2  -6 -10  233.24   11.16
  -2  -6 -10  228.09   10.68
  -2  -6 -10  221.35   10.85
  -2  -6 -10  213.81   10.99
  -2  -6  -9  145.75    7.45
  -2  -6  -8  109.35    6.20
   2   6  -8  127.69    6.30
   2  -6  -7  372.82   16.12
   2  -6  -7  357.77   16.16
  -2  -6  -7  393.29   16.50
  -2  -6  -6  164.19    7.31
   2  -6  -6  143.63    6.82
   2  -6  -6  145.52    7.05
  -2  -6  -5   46.63    3.28
   2  -6  -5   46.45    2.71
   2  -6  -5   43.70    3.14
   2  -6  -4   23.08    1.76
  -2  -6  -4   24.68    2.49
   2  -6  -4   26.52    1.96
   2  -6  -4   23.72    2.54
   2  -6  -3  159.83    7.17
   2  -6  -3  155.79    7.49
   2  -6  -3  160.42    7.17
  -2  -6  -3  169.78    7.56
  -2  -6  -2  423.15   16.61
   2  -6  -2  370.14   16.40
   2  -6  -2  365.76   16.57
  -2  -6  -2  411.14   16.65
   2  -6  -2  370.64   16.31
   2  -6  -1 1500.79   63.89
  -2  -6  -1 1547.14   64.02
   2  -6  -1 1530.85   63.78
  -2  -6  -1 1545.81   64.02
   2  -6   0   23.91    2.17
   2  -6   0   22.00    1.85
  -2  -6   0   30.78    2.50
  -2  -6   0   32.22    2.37
   2  -6   0   20.45    2.43
   2  -6   1 1515.57   62.49
  -2  -6   1 1441.12   62.51
   2  -6   1 1502.23   62.53
   2  -6   1 1505.57   62.35
  -2  -6   1 1496.15   62.55
  -2  -6   2  379.71   17.89
   2  -6   2  422.99   17.89
   2  -6   2  423.30   17.90
   2  -6   2  430.04   17.75
  -2  -6   3  138.23    7.27
   2  -6   3  156.37    7.12
   2  -6   3  163.68    7.26
   2  -6   3  157.36    7.20
  -2  -6   3  146.86    7.27
  -2  -6   4   19.55    2.55
   2  -6   4   16.83    2.48
   2  -6   4   16.75    2.29
  -2  -6   4   23.07    2.99
   2  -6   5   29.71    2.97
   2  -6   5   29.27    2.86
   2  -6   5   31.16    2.55
  -2  -6   5   31.74    3.30
  -2  -6   5   33.01    3.00
   2  -6   6  171.18    7.57
  -2  -6   6  150.86    7.93
  -2  -6   6  153.18    7.76
   2  -6   6  169.09    7.85
   2  -6   7  399.18   16.65
  -2  -6   7  357.26   16.83
  -2  -6   7  365.64   17.10
   2  -6   7  405.64   16.92
   2  -6   8  122.32    6.23
  -2  -6   8  125.04    6.70
  -2   6   8  111.79    5.93
   2   6   8  115.00    6.24
  -2  -6   8  116.54    6.24
  -2  -6   9  136.40    7.59
  -2  -6   9  136.04    7.14
   2  -6   9  141.16    7.18
  -2  -6  10  247.99   11.65
   2  -6  10  254.71   12.64
   2  -6  10  249.29   11.73
   2   6  10  250.51   12.03
  -2  -6  10  248.19   12.11
   2   6  11  171.45    9.03
  -2  -6  11  170.60    8.63
   2  -6  11  179.55    8.81
   2  -6  11  182.40   10.07
  -2  -6  11  162.29    9.18
   2   6  12   74.11    5.78
  -2  -6  12   82.25    5.26
  -2  -6  12   85.98    6.34
   2  -6  12   81.48    5.56
   2  -6  12   75.42    7.08
   2  -6  13  119.35    8.17
   2   6  13  101.33    6.87
  -2  -6  13  118.08    7.41
  -2  -6  13  113.71    6.53
   2  -6  13  120.82    6.89
   2  -6  14   71.40    6.89
  -2  -6  14   73.22    6.27
   2  -6  14   66.06    5.08
   2  -6  15  118.16    8.21
   2  -6  16   28.02    5.37
   2  -6  17   31.05    4.93
  -2  -6  18   11.01    4.70
   2  -6  19   27.39    4.28
  -2  -6  19   28.56    4.36
   2  -6  20   10.26    2.91
  -2  -6  20   13.85    3.28
  -2  -6  21   16.24    2.32
  -2  -7 -20   23.84    3.22
  -2  -7 -20   16.58    3.05
   2  -7 -20   23.89    3.03
  -2   7 -20   22.01    2.93
   2   7 -20   24.14    2.74
   2  -7 -19   90.18    5.60
  -2   7 -19   87.69    5.74
   2  -7 -19   78.51    5.29
  -2  -7 -19   80.24    5.10
  -2  -7 -19   79.94    5.64
   2   7 -19   91.84    5.70
   2   7 -18   74.65    5.94
  -2  -7 -18   73.71    5.91
  -2   7 -18   81.77    6.06
   2  -7 -18   69.42    5.73
  -2  -7 -18   67.34    5.34
   2  -7 -18   73.73    5.58
  -2  -7 -17  154.23    8.96
  -2   7 -17  161.35    9.40
   2   7 -17  165.21    9.49
  -2  -7 -17  156.03    9.34
   2  -7 -17  175.58    9.02
   2   7 -16   80.91    6.75
  -2  -7 -16   76.94    6.45
   2  -7 -16   78.54    6.31
   2   7 -15  472.39   21.07
   2  -7 -15  466.05   20.64
  -2  -7 -15  422.77   20.26
  -2  -7 -15  445.48   20.67
  -2  -7 -14   77.36    6.64
   2  -7 -14   74.16    6.35
  -2  -7 -14   77.76    6.47
   2   7 -14   80.84    6.82
  -2  -7 -14   72.83    6.28
   2  -7 -14   62.22    5.71
  -2  -7 -13  340.92   16.06
   2   7 -13  326.31   16.22
   2  -7 -13  320.94   15.50
  -2  -7 -13  333.50   16.01
  -2  -7 -13  341.39   15.98
  -2  -7 -12  267.02   13.08
   2  -7 -12  250.58   12.56
  -2  -7 -12  266.30   13.18
   2  -7 -11  548.15   24.45
  -2  -7 -11  562.07   24.88
  -2  -7 -11  571.03   24.96
  -2  -7 -11  538.42   24.73
  -2  -7 -10  216.44   11.08
  -2  -7 -10  227.51   11.29
  -2  -7 -10  236.17   11.54
  -2  -7 -10  224.65   11.49
  -2  -7 -10  231.26   10.84
   2  -7 -10  208.37   10.75
  -2  -7  -9  445.02   20.19
  -2  -7  -9  435.56   20.28
  -2  -7  -9  460.96   19.91
  -2  -7  -8  218.83   10.35
   2   7  -8  217.13   10.41
  -2  -7  -7 1672.45   69.52
   2  -7  -7 1639.17   69.15
   2  -7  -6 1077.63   45.28
   2  -7  -6 1078.97   45.53
  -2  -7  -6 1077.11   45.64
  -2  -7  -5 1424.93   59.33
   2  -7  -5 1395.07   58.97
   2  -7  -5 1418.94   59.26
   2  -7  -4  811.38   35.07
   2  -7  -4  860.55   35.49
  -2  -7  -4  876.43   35.52
   2  -7  -4  828.91   35.14
   2  -7  -3 1563.56   66.54
   2  -7  -3 1641.86   66.89
   2  -7  -3 1567.96   66.58
  -2  -7  -3 1647.62   66.89
  -2  -7  -2  813.15   33.11
   2  -7  -2  765.29   32.76
   2  -7  -2  781.89   32.88
   2  -7  -2  752.80   33.10
  -2  -7  -2  794.87   33.03
  -2  -7  -1 1190.99   49.36
   2  -7  -1 1176.24   49.23
  -2  -7  -1 1159.57   49.33
   2  -7  -1 1167.57   49.08
   2  -7   0 2048.92   85.30
   2  -7   0 2050.00   85.20
  -2  -7   0 2052.38   85.29
  -2  -7   0 1996.30   85.26
   2  -7   0 2045.71   85.03
  -2  -7   1 1074.34   45.08
  -2  -7   1 1068.67   45.03
   2  -7   1 1048.99   45.04
   2  -7   1 1061.98   44.81
   2  -7   1 1090.22   45.01
  -2  -7   2  785.75   33.49
   2  -7   2  796.96   33.44
  -2  -7   2  775.15   33.43
   2  -7   2  789.59   33.24
   2  -7   2  791.73   33.45
  -2  -7   3 1570.20   67.82
   2  -7   3 1579.32   67.79
   2  -7   3 1629.79   67.69
   2  -7   3 1693.36   67.88
   2  -7   4  875.36   36.94
   2  -7   4  897.28   36.92
  -2  -7   4  830.16   37.02
  -2  -7   4  880.88   37.06
   2  -7   5 1477.77   61.17
  -2  -7   5 1447.36   61.33
  -2  -7   5 1462.22   61.31
   2  -7   5 1435.79   61.21
   2  -7   6 1103.01   46.59
   2  -7   6 1051.47   46.55
   2  -7   6 1131.60   46.44
  -2  -7   6 1090.98   46.59
  -2  -7   6 1120.59   46.69
  -2  -7   7 1663.28   68.77
   2  -7   7 1654.89   68.78
   2  -7   7 1600.86   68.77
  -2  -7   7 1611.65   68.88
   2  -7   8  216.28   10.46
   2  -7   8  221.56   10.34
   2   7   8  217.95   10.37
  -2  -7   8  210.99   10.29
  -2  -7   8  213.33   10.51
   2  -7   9  456.28   20.70
   2  -7   9  449.80   20.19
  -2  -7   9  419.31   20.36
   2  -7   9  438.93   19.97
  -2  -7   9  474.05   20.06
  -2  -7   9  470.25   20.37
   2  -7  10  240.76   10.95
   2   7  10  212.31   11.13
   2  -7  10  221.00   11.17
  -2  -7  10  222.78   11.18
   2  -7  10  232.52   11.75
  -2  -7  10  217.42   10.82
  -2  -7  10  225.73   11.28
  -2  -7  11  574.30   25.06
  -2  -7  11  569.44   25.42
   2  -7  11  602.18   25.97
  -2  -7  11  564.23   25.47
   2  -7  11  588.27   25.15
   2   7  11  541.44   25.26
   2  -7  11  557.19   25.38
   2  -7  12  258.33   12.99
  -2  -7  12  267.81   12.50
  -2  -7  12  254.46   12.92
   2  -7  12  266.55   13.72
   2   7  12  245.79   12.65
   2  -7  12  271.20   12.57
   2  -7  13  324.52   15.41
  -2  -7  13  326.86   15.36
   2  -7  13  333.95   16.10
  -2  -7  13  322.82   16.10
   2  -7  13  364.21   16.51
   2  -7  14   70.34    5.37
   2  -7  14   60.12    5.94
  -2  -7  14   63.46    6.19
  -2  -7  14   65.09    6.90
   2  -7  14   80.21    6.81
  -2  -7  15  476.83   22.12
   2  -7  15  474.41   21.92
  -2  -7  16   84.59    6.90
   2  -7  16   78.02    6.48
   2  -7  16   83.58    6.87
   2  -7  17  165.13    9.06
  -2  -7  17  175.09    9.58
   2  -7  17  168.39    9.34
   2  -7  18   68.52    5.44
  -2  -7  18   67.12    5.67
  -2  -7  19  124.25    6.83
   2  -7  19  117.11    6.44
  -2  -7  20   19.80    2.78
   2   8 -19  103.48    5.84
   2  -8 -19   91.02    5.28
  -2  -8 -19   98.74    5.68
  -2   8 -19   99.77    5.85
   2  -8 -18   88.48    6.01
   2  -8 -18   90.24    5.73
   2   8 -18  102.09    6.62
  -2   8 -18  111.29    6.82
  -2  -8 -18  112.64    6.41
  -2  -8 -18  102.83    5.83
  -2  -8 -17  175.50    9.23
   2   8 -17  164.94    9.37
  -2   8 -17  165.72    9.37
   2  -8 -17  161.04    8.69
  -2  -8 -17  163.51    8.75
  -2  -8 -16   61.93    5.63
  -2  -8 -16   65.69    6.01
   2  -8 -16   60.56    5.47
   2   8 -16   59.34    6.46
  -2   8 -16   61.19    6.30
   2  -8 -15  178.36    9.90
  -2  -8 -15  196.06   10.19
   2   8 -15  200.87   10.79
  -2  -8 -15  170.18    9.67
  -2  -8 -14   72.62    6.06
   2  -8 -14   59.80    5.90
  -2  -8 -14   71.67    6.30
  -2  -8 -13  495.13   22.30
  -2  -8 -13  481.79   22.18
  -2  -8 -13  481.67   22.15
   2   8 -12   21.44    5.80
  -2  -8 -12   22.83    4.59
   2  -8 -12   19.79    4.26
  -2  -8 -12   25.38    5.12
  -2  -8 -11  402.18   18.80
  -2  -8 -11  398.86   18.58
   2  -8 -11  404.48   18.38
   2   8 -11  415.90   19.06
  -2  -8 -11  381.96   18.80
  -2  -8 -11  412.85   18.81
  -2  -8 -10  287.10   14.05
  -2  -8 -10  303.97   13.81
  -2  -8 -10  292.54   14.26
  -2  -8 -10  291.05   14.46
  -2  -8 -10  298.65   14.55
   2   8 -10  288.15   14.34
  -2  -8  -9  575.40   25.21
   2   8  -9  556.94   25.21
  -2  -8  -9  565.84   24.70
  -2  -8  -9  545.27   24.81
  -2  -8  -9  576.37   25.10
  -2  -8  -9  557.96   25.07
   2   8  -8  357.40   16.22
  -2  -8  -8  342.34   16.55
  -2  -8  -8  348.96   16.55
  -2  -8  -8  358.07   16.43
  -2  -8  -8  366.12   16.10
  -2  -8  -7 1093.28   46.45
  -2  -8  -6  115.57    6.20
   2  -8  -5  583.70   25.04
  -2  -8  -5  574.03   25.01
   2  -8  -4   49.16    3.69
   2  -8  -4   47.06    2.80
  -2  -8  -4   51.78    3.47
   2  -8  -3 1649.28   68.12
  -2  -8  -3 1628.38   68.41
   2  -8  -3 1739.10   68.54
   2  -8  -3 1560.10   68.03
   2  -8  -2   65.05    3.86
   2  -8  -2   74.16    4.52
  -2  -8  -2   78.80    4.20
  -2  -8  -2   78.51    4.30
   2  -8  -2   65.59    3.60
   2  -8  -1 1841.88   76.97
   2  -8  -1 1769.43   76.76
  -2  -8  -1 1872.87   77.08
  -2  -8  -1 1924.96   77.12
  -2  -8   0   99.98    5.20
   2  -8   0  109.71    5.52
  -2  -8   0   97.68    5.27
   2  -8   0   92.33    4.78
   2  -8   0   97.57    5.16
   2  -8   1 2018.85   81.53
  -2  -8   1 1922.33   81.41
   2  -8   1 1858.60   81.14
   2  -8   1 2019.28   81.43
  -2  -8   1 1955.81   81.47
   2  -8   2   65.91    4.16
  -2  -8   2   57.67    4.11
   2  -8   2   71.61    3.60
  -2  -8   2   51.89    3.85
   2  -8   2   65.40    4.02
   2  -8   3 1484.15   64.20
  -2  -8   3 1545.81   64.43
   2  -8   3 1562.71   64.46
  -2  -8   3 1550.04   64.50
   2  -8   3 1537.73   64.46
   2  -8   4   26.10    2.64
   2  -8   4   23.07    2.92
  -2  -8   4   30.24    3.03
   2  -8   4   31.92    3.11
   2  -8   5  570.15   24.84
  -2  -8   5  574.07   25.06
   2  -8   5  574.85   24.91
  -2  -8   5  590.95   25.06
  -2  -8   6   93.55    5.65
   2  -8   6  103.44    5.44
  -2  -8   6   94.50    5.72
   2  -8   7 1086.32   45.52
   2  -8   7 1034.02   45.55
   2  -8   7 1098.15   46.12
  -2  -8   7 1049.93   45.55
  -2  -8   7 1091.11   45.66
   2  -8   8  332.79   15.45
  -2  -8   8  294.73   14.83
   2  -8   8  327.83   14.56
  -2  -8   8  306.90   14.45
  -2  -8   8  305.16   14.94
   2  -8   8  328.12   14.61
  -2  -8   8  308.92   14.65
   2  -8   9  566.71   25.17
  -2  -8   9  531.05   25.28
   2  -8   9  589.99   25.12
   2  -8   9  601.06   25.73
   2  -8   9  575.17   25.06
  -2  -8   9  554.57   25.14
  -2  -8   9  561.08   25.00
  -2  -8   9  577.29   25.43
  -2  -8  10  269.32   13.31
   2   8  10  239.63   12.80
  -2  -8  10  253.28   13.27
  -2  -8  10  281.62   13.17
   2  -8  10  267.34   13.18
  -2  -8  10  276.38   12.83
   2  -8  10  273.06   13.70
   2  -8  10  281.35   12.83
   2  -8  10  269.41   12.94
   2  -8  11  370.76   18.11
   2  -8  11  402.25   18.34
   2  -8  11  394.58   17.98
  -2  -8  11  394.57   18.54
  -2  -8  11  405.69   18.37
  -2  -8  11  387.89   18.18
   2  -8  11  394.17   18.88
  -2  -8  11  391.05   17.87
   2  -8  12   22.32    3.70
   2  -8  12   17.08    4.35
   2  -8  12   15.17    4.97
  -2  -8  12   11.56    4.08
  -2  -8  12   17.05    4.79
  -2  -8  12   10.84    5.16
   2  -8  12   21.71    6.01
  -2  -8  12   22.58    4.00
  -2  -8  13  524.64   23.12
  -2  -8  13  505.33   22.94
   2  -8  13  493.31   22.52
   2  -8  13  501.78   22.91
  -2  -8  13  514.19   22.42
   2  -8  13  491.79   23.14
   2  -8  13  487.01   22.82
  -2  -8  14   43.73    6.05
   2  -8  14   49.30    6.05
   2  -8  14   47.05    5.77
   2  -8  15  248.25   13.18
  -2  -8  15  274.30   13.37
   2  -8  15  264.76   13.10
   2  -8  16   49.42    5.48
  -2  -8  16   52.35    5.61
   2  -8  16   51.80    5.23
   2  -8  17  152.49    7.97
  -2  -8  17  149.65    8.25
   2  -8  17  135.23    7.95
  -2  -8  18   88.76    5.72
   2  -8  18   88.34    5.30
  -2  -8  19   91.66    4.77
   2  -8  19   67.59    4.05
   2   9 -19   16.82    2.89
  -2   9 -19   19.66    3.12
  -2  -9 -18    0.37    2.27
  -2  -9 -18    0.98    3.00
   2  -9 -18   -0.92    2.28
   2   9 -18    2.14    3.56
  -2   9 -18    0.35    3.71
  -2  -9 -17   25.60    4.08
   2  -9 -17   12.64    3.26
  -2  -9 -17   21.81    3.50
   2   9 -17   21.19    4.69
  -2  -9 -16    1.88    4.31
   2  -9 -16    3.23    3.47
  -2  -9 -16   -0.19    3.88
   2  -9 -15  178.51    9.02
  -2   9 -15  160.56    9.93
  -2  -9 -15  172.72    9.41
   2   9 -14    3.48    5.34
  -2  -9 -14   11.09    4.69
   2  -9 -14    3.50    4.06
  -2  -9 -14    7.40    4.38
  -2   9 -14   -2.28    5.46
  -2  -9 -13  155.23    8.68
  -2  -9 -13  133.64    8.20
   2   9 -13  128.71    8.99
  -2  -9 -13  143.87    8.59
   2   9 -12    2.87    5.27
  -2  -9 -12   -4.92    4.98
  -2  -9 -12    2.33    4.12
  -2  -9 -11   11.39    5.10
  -2  -9 -11   19.15    4.87
   2   9 -11   17.13    5.62
  -2  -9 -11   15.67    5.31
  -2  -9 -11   17.64    4.03
  -2  -9 -10    3.06    4.83
   2   9 -10    5.49    5.44
  -2  -9 -10    3.26    4.37
  -2  -9 -10    0.96    4.68
  -2  -9 -10    2.75    3.19
  -2  -9 -10    4.09    3.97
  -2  -9  -9  168.29    8.65
  -2  -9  -9  168.68    9.52
  -2  -9  -9  173.48    9.38
  -2  -9  -9  158.37    8.93
   2  -9  -9  171.96    9.10
  -2  -9  -9  172.86    9.79
   2   9  -9  170.26    9.61
  -2  -9  -8   23.75    3.76
   2   9  -8   35.27    5.17
  -2  -9  -8   26.97    5.20
  -2  -9  -8   27.01    4.44
   2   9  -8   33.70    4.44
  -2  -9  -8   33.70    3.46
   2  -9  -8   24.25    4.18
   2  -9  -8   35.81    4.63
  -2  -9  -8   27.05    4.83
   2  -9  -7   80.62    5.93
  -2  -9  -7   86.50    6.32
  -2  -9  -7   89.58    5.31
   2  -9  -7   84.84    5.83
  -2  -9  -7   77.40    5.28
  -2  -9  -7   87.76    6.70
   2   9  -7   79.41    6.13
  -2  -9  -7   89.38    6.01
  -2  -9  -6   10.90    4.16
  -2  -9  -6    5.59    2.70
  -2  -9  -6    4.83    3.58
   2   9  -6    3.94    4.13
  -2  -9  -5  203.91   10.55
  -2  -9  -5  206.03    9.79
  -2  -9  -4   19.27    2.66
   2  -9  -3  401.41   17.89
   2  -9  -3  455.37   18.47
  -2  -9  -3  400.75   18.20
   2  -9  -2    6.12    2.13
   2  -9  -2    7.90    2.77
  -2  -9  -2   14.26    2.50
  -2  -9  -1  133.62    6.60
  -2  -9  -1  127.74    6.57
   2  -9  -1  127.44    6.47
  -2  -9   0    7.84    2.37
   2  -9   0    6.39    2.63
  -2  -9   0    6.14    2.51
   2  -9   0    7.47    2.35
   2  -9   1  107.37    5.77
   2  -9   1  129.56    6.40
  -2  -9   1  122.35    6.40
  -2  -9   1  124.04    6.26
   2  -9   1  134.71    6.56
   2  -9   2    7.66    1.84
   2  -9   2   12.91    2.77
   2  -9   2    7.15    2.84
  -2  -9   2   13.96    2.63
  -2  -9   2    6.73    2.68
   2  -9   3  410.60   18.16
   2  -9   3  422.08   18.15
   2  -9   3  392.24   17.72
  -2  -9   3  421.37   18.07
  -2  -9   3  406.99   18.16
   2  -9   4    8.52    2.88
   2  -9   4   10.33    2.36
  -2  -9   4   11.85    2.73
   2  -9   4   12.55    2.81
  -2  -9   5  212.77   10.29
  -2  -9   5  197.80   11.03
   2  -9   5  222.45   10.41
   2  -9   5  211.77   11.30
   2  -9   5  224.48   10.05
  -2  -9   6   13.97    3.68
   2  -9   6    4.06    2.59
  -2  -9   6    9.84    3.04
  -2  -9   6    9.51    3.26
   2  -9   6    9.61    5.23
  -2  -9   6   12.27    4.02
   2  -9   7  109.11    5.92
  -2  -9   7  102.00    6.62
  -2  -9   7   97.76    6.12
  -2  -9   7  105.69    6.19
   2  -9   7   98.87    7.49
  -2  -9   7   98.16    7.18
  -2  -9   8   46.26    5.18
  -2  -9   8   47.35    4.36
  -2  -9   8   37.59    5.40
  -2  -9   8   45.23    4.50
   2  -9   8   35.37    5.95
   2  -9   8   45.74    4.10
   2  -9   8   40.07    4.47
   2  -9   9  156.37    8.41
   2  -9   9  148.64    8.25
  -2  -9   9  161.42    8.56
  -2  -9   9  150.48    8.26
   2  -9   9  146.14    9.38
  -2  -9   9  161.19    8.84
  -2  -9   9  153.24    9.35
   2  -9  10    5.02    4.19
  -2  -9  10    2.16    5.12
  -2  -9  10    7.81    4.60
   2  -9  10    2.91    3.47
  -2  -9  10    1.12    4.02
   2  -9  10   -0.93    5.20
   2  -9  10    3.41    3.96
  -2  -9  10    5.61    3.42
  -2  -9  11   22.08    5.05
  -2  -9  11   18.75    4.16
   2  -9  11   19.28    3.69
   2  -9  11   18.89    4.04
  -2  -9  11   23.58    5.09
   2  -9  11   21.59    6.03
   2  -9  11   20.95    4.51
  -2  -9  11   19.43    4.20
   2  -9  12    1.52    3.84
  -2  -9  12    8.13    3.86
   2  -9  12    9.00    3.77
  -2  -9  12    6.25    3.80
  -2  -9  12   11.02    4.86
  -2  -9  12    7.57    5.03
   2  -9  12   11.73    6.00
   2  -9  12    6.43    4.44
   2  -9  13  150.98    9.34
  -2  -9  13  131.54    8.47
  -2  -9  13  147.39    8.82
   2  -9  13  149.42    8.55
   2  -9  14    6.48    4.37
  -2  -9  14    4.31    4.64
   2  -9  14    4.55    5.43
  -2  -9  15  156.50    9.00
   2  -9  15  160.12    8.61
   2  -9  15  161.90    9.25
  -2  -9  16   12.47    4.05
   2  -9  16    2.02    3.41
   2  -9  16    0.31    4.08
   2  -9  17   12.24    2.92
   2  -9  17   22.15    3.54
  -2  -9  17   18.80    3.67
  -2  -9  18   -1.00    2.67
   2  10 -18   15.51    3.33
  -2 -10 -17   68.66    4.41
  -2  10 -17   65.99    5.21
  -2  10 -16   14.04    4.44
  -2 -10 -16   15.94    3.41
  -2 -10 -16   14.70    3.75
  -2  10 -15   90.54    6.98
  -2 -10 -15  103.69    6.27
   2  10 -15   90.49    7.10
  -2 -10 -14    5.25    3.82
  -2 -10 -14    4.98    4.27
  -2  10 -14    1.87    4.75
   2  10 -14    4.50    4.96
   2  10 -13  201.68   11.24
  -2  10 -13  201.21   11.20
  -2 -10 -13  190.42   10.42
  -2 -10 -13  205.10   10.66
   2  10 -12   11.52    5.24
  -2  10 -12   15.16    5.88
  -2 -10 -12   15.20    3.81
  -2 -10 -12   15.31    4.95
  -2 -10 -11   48.57    5.85
   2  10 -11   63.77    6.72
  -2 -10 -11   46.06    4.84
   2  10 -10   46.97    6.21
  -2 -10 -10   46.39    4.69
  -2 -10 -10   55.02    5.69
  -2 -10 -10   45.09    5.67
  -2 -10 -10   46.11    5.81
   2  10  -9  383.25   17.66
  -2 -10  -9  363.53   17.44
  -2 -10  -9  325.72   16.64
   2 -10  -9  381.21   17.14
  -2 -10  -9  377.08   17.26
  -2 -10  -9  376.92   17.51
  -2 -10  -8   90.85    7.41
   2  10  -8   95.26    7.29
  -2 -10  -8   92.10    6.97
  -2 -10  -8   90.79    6.74
   2 -10  -8  103.05    7.06
   2 -10  -8  101.38    6.54
   2 -10  -7  352.44   16.72
  -2 -10  -7  358.73   16.90
  -2 -10  -7  341.29   16.05
  -2 -10  -7  355.00   16.62
   2  10  -7  377.73   17.10
   2 -10  -7  363.86   16.53
  -2 -10  -7  342.70   16.91
   2 -10  -6   59.96    5.64
   2  10  -6   46.76    5.70
  -2 -10  -6   53.72    4.05
  -2 -10  -6   54.42    5.74
  -2 -10  -6   57.97    5.69
  -2 -10  -6   50.95    5.19
   2 -10  -6   52.36    5.02
   2 -10  -5  384.33   17.81
   2  10  -5  413.02   18.05
  -2 -10  -5  401.21   18.06
  -2 -10  -5  362.78   17.32
  -2 -10  -5  392.71   18.31
   2 -10  -5  398.91   18.22
  -2 -10  -4   32.60    5.55
   2 -10  -4   36.38    4.28
   2  10  -4   34.20    4.27
  -2 -10  -4   32.57    3.33
  -2 -10  -4   35.13    4.99
   2 -10  -4   35.66    5.23
  -2 -10  -3  566.03   25.39
  -2 -10  -3  577.49   26.15
   2 -10  -3  598.06   26.27
  -2 -10  -3  617.80   26.11
  -2 -10  -2   49.12    4.81
   2 -10  -2   35.31    3.14
  -2 -10  -2   39.53    3.41
   2 -10  -2   39.32    5.45
  -2 -10  -1  229.06   10.67
  -2 -10  -1  234.52   10.73
   2 -10  -1  223.41   10.54
   2 -10  -1  218.32   11.60
  -2 -10   0   53.14    5.35
  -2 -10   0   59.88    4.30
   2 -10   0   54.89    6.06
   2 -10   0   64.86    4.16
  -2 -10   0   56.95    4.07
  -2 -10   1  235.98   11.29
   2 -10   1  237.01   12.26
  -2 -10   1  238.08   11.16
  -2 -10   1  254.73   12.46
   2 -10   1  239.61   11.24
  -2 -10   2   42.33    5.67
  -2 -10   2   43.79    3.95
   2 -10   2   45.93    3.89
  -2 -10   2   46.36    3.72
   2 -10   2   49.77    5.86
   2 -10   3  609.59   26.07
  -2 -10   3  562.82   26.08
  -2 -10   3  606.74   26.76
  -2 -10   3  615.82   25.92
  -2 -10   3  591.67   26.07
  -2 -10   4   23.76    3.55
  -2 -10   4   33.37    4.11
  -2 -10   4   28.26    3.41
   2 -10   4   21.34    5.08
   2 -10   4   28.68    3.80
  -2 -10   4   19.74    5.26
  -2 -10   5  419.71   19.24
   2 -10   5  429.95   18.56
   2 -10   5  430.79   19.39
  -2 -10   5  398.43   18.26
  -2 -10   5  384.47   18.46
  -2 -10   6   49.69    4.74
  -2 -10   6   49.21    4.37
   2 -10   6   44.06    5.74
  -2 -10   6   44.79    5.96
   2 -10   6   52.39    4.65
  -2 -10   7  364.89   16.65
  -2 -10   7  375.60   17.55
   2 -10   7  332.53   17.35
  -2 -10   7  354.30   16.73
  -2 -10   7  369.83   16.46
   2 -10   8   89.37    7.55
   2 -10   8   81.56    6.12
  -2 -10   8  109.38    6.84
  -2 -10   8  100.27    6.09
  -2 -10   8   97.96    7.33
  -2 -10   8   95.60    6.15
  -2 -10   9  340.75   16.47
  -2 -10   9  359.69   16.41
  -2 -10   9  345.08   16.20
   2 -10   9  332.80   17.19
  -2 -10   9  345.38   16.93
   2 -10   9  366.03   16.40
  -2 -10  10   41.70    4.89
  -2 -10  10   46.51    5.97
  -2 -10  10   47.83    4.88
   2 -10  10   50.87    6.69
  -2 -10  10   44.61    5.42
   2 -10  10   51.38    4.61
  -2 -10  11   64.43    6.53
   2 -10  11   66.41    7.03
  -2 -10  11   76.12    6.20
  -2 -10  12    8.38    4.55
  -2 -10  12    8.81    4.79
   2 -10  12    7.11    5.47
   2 -10  13  186.85   10.69
  -2 -10  13  185.21    9.96
  -2 -10  13  187.35   10.04
  -2 -10  14    5.80    4.27
   2 -10  14    8.35    4.93
   2 -10  15   92.41    6.62
  -2 -10  15   97.55    6.25
  -2 -10  16   11.08    3.34
   2 -10  16    8.82    3.62
  -2 -10  17   63.39    4.16
  -2  11 -17  101.11    5.84
   2  11 -17   99.49    5.89
   2  11 -16   82.38    5.70
  -2 -11 -16   77.23    4.58
  -2  11 -16   83.13    5.79
  -2  11 -15  131.54    7.56
   2  11 -15  118.48    7.45
  -2 -11 -15  117.44    6.60
  -2 -11 -15  121.57    6.54
   2  11 -14  151.14    8.98
  -2  11 -14  151.49    8.98
  -2 -11 -14  157.38    8.22
  -2  11 -13  290.96   14.43
  -2 -11 -13  296.42   13.80
  -2 -11 -13  286.65   13.72
   2  11 -13  283.08   14.36
  -2 -11 -12  264.35   12.83
  -2  11 -12  247.78   13.18
   2  11 -12  249.72   13.45
  -2 -11 -12  262.71   12.75
  -2 -11 -11  347.13   16.51
   2  11 -11  346.75   16.91
  -2  11 -11  344.65   16.73
  -2 -11 -10  300.68   14.37
  -2  11 -10  281.41   14.63
   2  11 -10  295.77   14.94
  -2 -11 -10  309.23   14.67
  -2 -11 -10  290.98   14.57
  -2 -11  -9  373.77   17.81
  -2  11  -9  379.94   18.21
   2  11  -9  372.07   18.27
   2 -11  -9  377.53   17.84
  -2 -11  -9  402.70   18.21
  -2 -11  -9  398.45   18.27
  -2  11  -8  338.54   16.30
  -2 -11  -8  360.93   16.70
  -2 -11  -8  343.12   16.46
   2  11  -8  330.35   16.49
   2 -11  -8  340.91   16.26
  -2 -11  -8  327.70   16.05
   2  11  -7  415.84   19.40
   2  11  -7  429.59   19.53
   2 -11  -7  390.54   18.90
  -2 -11  -7  429.31   19.43
  -2 -11  -7  402.12   19.05
   2 -11  -7  415.83   19.30
  -2  11  -7  399.10   19.18
  -2 -11  -7  446.55   19.73
   2 -11  -6  393.16   18.69
   2 -11  -6  421.06   19.10
  -2 -11  -6  389.81   18.69
  -2  11  -6  388.92   18.76
   2  11  -6  417.84   19.14
  -2 -11  -6  427.52   19.37
  -2 -11  -6  423.15   19.06
   2 -11  -5  421.61   19.39
   2  11  -5  410.94   19.46
   2 -11  -5  431.45   19.84
  -2 -11  -5  434.69   19.68
  -2 -11  -5  416.32   19.82
   2 -11  -4  785.26   34.68
  -2 -11  -4  798.28   35.14
  -2 -11  -4  815.67   34.94
   2 -11  -4  787.20   35.05
   2 -11  -3  449.32   20.28
   2 -11  -3  447.97   20.84
  -2 -11  -3  456.35   20.90
  -2 -11  -3  429.94   20.45
   2 -11  -2 1361.52   55.65
  -2 -11  -2 1356.56   55.51
  -2 -11  -2 1208.12   54.71
   2 -11  -2 1321.04   55.32
   2 -11  -1  725.40   31.07
   2 -11  -1  722.73   29.95
  -2 -11  -1  654.71   29.93
  -2 -11   0 1219.61   52.30
   2 -11   0 1215.22   52.30
   2 -11   0 1208.63   51.48
  -2 -11   0 1249.98   51.58
  -2 -11   0 1184.14   51.43
  -2 -11   1  754.94   33.65
  -2 -11   1  763.26   32.79
   2 -11   1  770.46   32.91
   2 -11   1  777.76   33.79
  -2 -11   1  750.69   32.94
  -2 -11   2 1368.51   57.90
  -2 -11   2 1322.42   57.05
  -2 -11   2 1350.04   57.27
   2 -11   2 1357.45   57.22
   2 -11   2 1361.25   57.93
  -2 -11   3  393.60   18.73
  -2 -11   3  394.56   17.94
  -2 -11   3  386.41   17.66
   2 -11   3  409.32   17.99
  -2 -11   4  797.56   35.35
   2 -11   4  783.21   35.37
  -2 -11   4  825.17   34.79
  -2 -11   4  779.99   34.44
   2 -11   4  820.35   34.74
  -2 -11   5  410.34   18.39
  -2 -11   5  403.23   18.64
  -2 -11   5  397.83   18.62
  -2 -11   5  403.38   19.34
   2 -11   5  437.04   18.83
   2 -11   5  409.35   19.56
  -2 -11   6  453.38   20.89
  -2 -11   6  437.06   19.77
   2 -11   6  456.85   20.07
   2 -11   6  464.65   21.08
  -2 -11   6  414.58   19.99
  -2 -11   7  450.68   20.20
   2 -11   7  468.44   20.29
   2 -11   7  464.92   21.25
  -2 -11   7  410.93   19.83
  -2 -11   7  448.20   20.93
  -2 -11   8  320.81   15.55
  -2 -11   8  350.30   15.93
  -2 -11   8  341.08   15.87
  -2 -11   8  344.13   16.59
   2 -11   8  342.39   16.89
  -2 -11   9  390.29   17.84
   2 -11   9  405.36   18.91
  -2 -11   9  368.68   17.86
  -2 -11   9  394.13   18.48
   2 -11   9  381.52   17.89
  -2 -11  10  299.43   14.08
   2 -11  10  282.08   15.14
  -2 -11  10  293.52   14.67
  -2 -11  11  345.98   16.93
  -2 -11  11  357.88   16.55
   2 -11  11  364.59   17.44
   2 -11  12  249.51   12.73
  -2 -11  12  243.90   11.87
  -2 -11  12  228.87   12.09
   2 -11  13  310.80   15.11
  -2 -11  13  299.22   14.54
  -2 -11  13  319.19   14.48
  -2 -11  14  153.52    8.06
   2 -11  14  155.02    8.76
  -2 -11  15  178.20    8.59
   2 -11  15  171.62    9.02
  -2 -11  16   74.14    4.44
   2 -11  16   87.25    4.91
   2  12 -16   19.30    3.36
  -2  12 -16   20.02    3.19
  -2  12 -15  100.45    6.22
   2  12 -15  105.93    6.35
  -2  12 -14    7.49    4.02
  -2 -12 -14    7.98    2.63
  -2 -12 -14    9.31    2.81
   2  12 -14    7.17    4.32
  -2 -12 -13  151.61    7.98
  -2 -12 -13  163.80    8.09
   2  12 -13  153.15    8.96
  -2  12 -13  151.48    8.91
   2  12 -12   21.65    5.21
  -2 -12 -12   14.64    4.19
  -2 -12 -12   16.17    4.04
  -2  12 -12   17.24    5.03
  -2 -12 -11  178.14    9.89
  -2  12 -11  173.44   10.21
   2  12 -11  204.91   10.60
  -2 -12 -10   43.85    5.37
   2  12 -10   36.23    6.01
  -2 -12 -10   42.19    5.63
  -2  12 -10   42.33    5.75
  -2 -12  -9  444.04   19.77
  -2 -12  -9  429.92   19.86
  -2 -12  -9  398.54   19.29
   2  12  -9  446.15   20.10
  -2  12  -9  413.69   19.86
   2 -12  -9  431.66   19.53
  -2  12  -8   52.85    5.84
  -2 -12  -8   61.45    6.58
  -2 -12  -8   55.57    5.64
  -2 -12  -8   50.20    5.04
   2 -12  -8   49.01    5.71
   2  12  -8   53.37    6.30
  -2 -12  -7  638.72   27.19
   2 -12  -7  638.23   27.15
  -2 -12  -7  614.88   27.35
  -2  12  -7  593.65   26.98
   2  12  -7  610.05   27.16
  -2 -12  -7  551.39   26.63
   2  12  -6   66.14    6.29
   2 -12  -6   79.33    6.58
  -2 -12  -6   66.73    5.45
  -2 -12  -6   58.70    6.53
   2 -12  -6   65.14    5.60
  -2 -12  -6   76.95    6.47
   2 -12  -5  414.69   19.57
  -2 -12  -5  479.75   20.12
  -2 -12  -5  458.04   20.43
   2 -12  -5  455.76   20.26
   2 -12  -4   24.90    5.91
  -2 -12  -4   21.73    5.90
  -2 -12  -4   21.72    4.94
   2 -12  -4   23.83    4.59
  -2 -12  -3  235.08   12.05
   2 -12  -3  226.65   12.28
  -2 -12  -3  215.72   12.31
   2 -12  -3  227.46   11.65
  -2 -12  -2   62.25    6.01
   2 -12  -2   47.81    6.35
   2 -12  -2   43.69    5.25
   2 -12  -1  597.81   26.48
  -2 -12  -1  572.64   26.62
   2 -12  -1  607.22   26.91
  -2 -12   0  125.34    8.48
   2 -12   0  118.23    6.67
   2 -12   0  124.32    8.64
   2 -12   1  526.41   24.40
  -2 -12   1  550.88   24.45
  -2 -12   1  554.49   23.53
   2 -12   1  503.95   23.35
   2 -12   2   42.90    6.30
  -2 -12   2   39.48    4.46
  -2 -12   2   42.00    6.77
   2 -12   2   37.98    4.19
  -2 -12   3  247.45   12.26
  -2 -12   3  262.05   13.35
   2 -12   3  249.06   12.11
   2 -12   4   41.67    4.52
  -2 -12   4   39.20    6.26
  -2 -12   4   38.82    4.78
   2 -12   5  476.94   22.56
  -2 -12   5  470.08   22.45
  -2 -12   5  480.01   21.67
   2 -12   5  485.39   21.55
  -2 -12   6  100.17    7.98
   2 -12   6   87.53    6.39
  -2 -12   6   89.24    6.38
   2 -12   6   86.45    7.78
  -2 -12   7  632.22   27.69
   2 -12   7  595.15   27.70
  -2 -12   7  603.24   26.83
  -2 -12   8   83.16    5.89
   2 -12   8   82.47    7.74
  -2 -12   8   67.98    7.02
  -2 -12   9  434.97   19.65
  -2 -12   9  431.56   20.34
   2 -12   9  439.89   20.62
   2 -12  10   59.02    6.83
  -2 -12  10   58.25    6.35
  -2 -12  10   72.89    5.31
   2 -12  11  219.12   12.11
  -2 -12  11  244.34   11.83
  -2 -12  11  225.26   11.17
   2 -12  12   30.12    5.44
  -2 -12  12   31.40    3.77
  -2 -12  12   30.70    4.58
  -2 -12  13  154.93    7.90
  -2 -12  13  155.00    8.24
   2 -12  13  168.50    8.87
  -2 -12  14   11.61    2.62
   2 -12  14    9.28    3.82
   2 -12  15  110.41    6.04
   2  13 -15    1.03    2.58
  -2  13 -15    0.12    2.59
   2  13 -14    1.02    3.40
  -2  13 -14    3.04    3.43
  -2 -13 -13    9.74    2.40
   2  13 -13    9.91    3.80
  -2  13 -13    7.77    4.04
  -2 -13 -12   -3.92    2.92
   2  13 -12   -2.45    4.21
  -2 -13 -12    3.09    3.10
  -2  13 -12    3.27    4.29
  -2  13 -11    0.60    4.34
   2  13 -11    3.27    4.45
  -2 -13 -11    1.51    3.48
  -2 -13 -11    1.28    3.87
   2  13 -10    4.13    4.63
  -2 -13 -10    4.24    4.25
  -2  13 -10    2.93    4.70
  -2 -13  -9    3.07    4.05
  -2 -13  -9    8.94    4.78
   2  13  -9    0.91    4.83
  -2  13  -9   -5.53    4.83
   2 -13  -9    0.39    3.80
   2 -13  -8   12.40    4.58
  -2  13  -8   14.12    4.73
  -2 -13  -8   13.83    3.55
   2  13  -8   10.61    4.92
  -2 -13  -8   15.26    4.64
  -2 -13  -8   22.32    5.20
  -2 -13  -7    7.34    3.49
   2 -13  -7    9.11    4.73
  -2 -13  -7   11.58    5.26
  -2 -13  -7    9.61    4.60
   2  13  -7    8.71    4.71
  -2 -13  -6    8.87    5.42
  -2 -13  -6   11.54    4.61
   2 -13  -6    4.90    4.88
  -2 -13  -6    8.50    3.47
  -2 -13  -5    3.13    3.34
   2 -13  -5    1.72    3.78
   2 -13  -5    2.38    5.08
  -2 -13  -5    3.39    4.50
  -2 -13  -5    2.48    5.75
  -2 -13  -4   22.24    5.12
  -2 -13  -4   30.64    6.29
  -2 -13  -4   16.02    3.83
   2 -13  -4   19.05    4.44
   2 -13  -4   15.00    5.60
   2 -13  -3   24.31    5.86
  -2 -13  -3   31.62    6.42
  -2 -13  -3   32.87    5.22
   2 -13  -3   29.95    4.79
   2 -13  -2   38.57    6.12
  -2 -13  -2   44.49    5.76
   2 -13  -2   40.10    5.09
   2 -13  -1  113.06    7.51
  -2 -13  -1  121.57    8.05
   2 -13  -1  110.46    8.34
   2 -13   0   47.52    5.43
  -2 -13   0   49.44    6.48
  -2 -13   0   49.21    5.84
   2 -13   0   39.46    6.41
   2 -13   1  121.26    8.91
  -2 -13   1  124.40    8.31
   2 -13   1  127.06    7.94
  -2 -13   1  112.95    8.71
   2 -13   2   34.46    6.26
  -2 -13   2   44.57    6.56
  -2 -13   3   43.42    6.60
  -2 -13   4   15.54    5.78
  -2 -13   5   -3.37    6.13
   2 -13   5   -3.06    5.62
   2 -13   6   18.97    5.92
  -2 -13   6    2.53    5.78
   2 -13   7    8.86    5.61
  -2 -13   7    2.87    5.24
  -2 -13   8   19.46    5.71
   2 -13   8   11.26    5.75
   2 -13   9    7.38    5.29
  -2 -13   9    4.91    4.81
  -2 -13  10    4.20    4.54
   2 -13  10    0.92    5.02
   2 -13  11   -1.53    4.78
  -2 -13  11    2.46    4.09
  -2 -13  12    0.16    3.46
   2 -13  12    0.51    4.04
  -2 -13  13   12.31    2.81
   2 -13  13   10.24    3.66
   2 -13  14    1.06    2.77
  -2  14 -13   53.90    3.96
   2  14 -13   50.48    3.90
  -2  14 -12   27.69    3.88
   2  14 -12   29.26    3.76
  -2  14 -11  151.89    7.86
  -2 -14 -11  137.36    6.97
   2  14 -11  144.64    7.70
  -2 -14 -11  126.02    6.65
  -2 -14 -10   11.13    3.66
   2  14 -10   12.01    4.24
  -2  14 -10   16.08    4.23
  -2 -14 -10   11.91    3.11
  -2 -14  -9  137.72    7.82
   2  14  -9  135.87    7.94
  -2 -14  -8    7.23    3.80
  -2 -14  -8    6.86    4.36
   2 -14  -8    7.79    3.69
  -2 -14  -7  132.66    7.85
  -2 -14  -7  141.32    8.24
   2 -14  -7  133.41    7.85
  -2 -14  -6   23.14    5.18
  -2 -14  -6   19.34    4.51
   2 -14  -6   13.72    4.50
   2 -14  -5  181.33   10.04
  -2 -14  -5  178.99   10.25
  -2 -14  -5  180.43    9.88
  -2 -14  -4   33.56    5.60
  -2 -14  -4   32.22    5.00
   2 -14  -4   23.22    3.95
   2 -14  -4   27.60    5.47
   2 -14  -3  237.76   11.55
  -2 -14  -3  219.54   11.11
  -2 -14  -3  216.06   11.61
  -2 -14  -2   14.38    4.83
   2 -14  -2   15.13    4.08
  -2 -14  -2   13.32    5.60
   2 -14  -2   23.43    5.79
  -2 -14  -1  368.23   17.63
   2 -14  -1  366.19   17.25
   2 -14  -1  388.57   18.04
   2 -14   0    4.96    5.60
  -2 -14   0   10.20    4.93
  -2 -14   0    1.63    5.44
   2 -14   0    4.12    4.30
   2 -14   1  371.90   18.01
  -2 -14   1  383.48   18.57
   2 -14   1  385.35   18.67
  -2 -14   1  418.36   18.48
  -2 -14   2   19.73    5.37
   2 -14   2   20.47    5.99
   2 -14   2   24.35    4.73
  -2 -14   2   26.93    6.08
  -2 -14   3  207.90   11.62
  -2 -14   4   33.66    5.93
   2 -14   5  180.71   10.50
  -2 -14   5  180.37   10.42
   2 -14   6   24.18    5.41
  -2 -14   6   15.43    5.11
  -2 -14   7  149.80    8.94
   2 -14   7  140.88    9.08
  -2 -14   8   13.52    4.92
   2 -14   8   13.70    5.06
  -2 -14   9  148.88    8.41
   2 -14   9  149.49    8.74
   2 -14  10   15.98    4.64
  -2 -14  10   14.82    3.90
  -2 -14  11  146.96    7.50
   2 -14  11  140.61    7.95
  -2 -14  12   24.22    2.97
   2 -14  12   28.98    3.68
   2 -14  13   53.83    3.74
  -2 -15 -10   86.99    4.69
  -2 -15  -9  212.89    9.88
  -2 -15  -9  227.20   10.29
  -2 -15  -8   69.66    5.09
  -2 -15  -7  220.62   10.33
  -2 -15  -7  214.54   10.71
   2 -15  -7  211.47   10.29
  -2 -15  -6   63.19    4.89
  -2 -15  -6   65.69    5.55
   2 -15  -6   63.09    5.11
  -2 -15  -5  304.11   14.64
   2 -15  -5  309.75   14.44
  -2 -15  -5  305.58   14.28
   2 -15  -4   57.51    5.64
  -2 -15  -4   60.70    5.10
  -2 -15  -4   59.63    5.95
   2 -15  -3  207.92   10.93
  -2 -15  -3  195.22   10.93
  -2 -15  -3  215.81   10.57
  -2 -15  -2   63.04    6.10
  -2 -15  -2   70.99    5.50
   2 -15  -2   51.09    4.61
   2 -15  -2   59.10    5.79
   2 -15  -1  185.47   10.00
  -2 -15  -1  186.80    9.43
   2 -15  -1  161.10    8.89
   2 -15   0   29.57    5.26
  -2 -15   0   29.45    4.79
   2 -15   0   23.32    4.02
  -2 -15   1  199.01   10.63
  -2 -15   1  200.78   10.98
   2 -15   1  207.08   11.20
   2 -15   1  207.30   10.27
   2 -15   2   60.75    5.34
   2 -15   2   69.35    6.55
  -2 -15   2   68.42    5.85
  -2 -15   2   65.93    6.33
  -2 -15   3  221.39   11.41
  -2 -15   3  212.87   11.11
   2 -15   3  218.02   10.85
   2 -15   4   60.02    5.14
  -2 -15   4   67.69    6.16
  -2 -15   4   61.67    5.58
  -2 -15   5  302.50   13.94
   2 -15   5  268.45   13.37
  -2 -15   5  275.03   13.60
   2 -15   5  292.17   14.01
  -2 -15   6   66.30    5.78
   2 -15   6   58.87    5.82
  -2 -15   7  212.30   10.74
   2 -15   7  211.49   10.96
  -2 -15   8   64.47    5.15
   2 -15   8   70.35    5.64
  -2 -15   9  239.07   11.14
   2 -15   9  230.47   11.36
   2 -15  10   74.63    5.09
  -2 -15  10   77.28    4.70
   2 -15  11   89.08    4.92
  -2 -15  11   77.59    4.35
  -2 -15  12   29.82    2.63
  -2 -16  -8   27.15    2.68
  -2 -16  -7  120.65    6.30
   2 -16  -6   13.83    2.73
  -2 -16  -6   18.37    2.56
  -2 -16  -5  215.57   10.11
   2 -16  -5  195.79    9.76
  -2 -16  -5  210.95    9.66
  -2 -16  -4   37.42    3.66
  -2 -16  -4   36.44    4.35
   2 -16  -4   35.04    3.95
  -2 -16  -3  190.24    9.74
  -2 -16  -3  194.79    9.33
   2 -16  -3  184.50    9.56
   2 -16  -2   96.91    6.36
  -2 -16  -2  105.11    6.57
  -2 -16  -2  101.09    6.00
   2 -16  -1  274.62   12.97
  -2 -16  -1  265.86   12.59
   2 -16   0  182.23    9.51
  -2 -16   0  172.37    8.95
  -2 -16   1  253.14   12.20
   2 -16   1  235.58   11.34
  -2 -16   1  257.47   11.83
   2 -16   1  253.07   12.18
  -2 -16   2   95.80    5.99
   2 -16   2   86.41    5.44
  -2 -16   2  104.77    6.62
   2 -16   2  101.75    6.68
   2 -16   3  196.15   10.24
   2 -16   3  191.64    9.39
  -2 -16   3  206.30   10.10
  -2 -16   3  196.96    9.71
  -2 -16   4   30.24    3.87
   2 -16   4   27.21    3.29
  -2 -16   4   27.88    4.26
   2 -16   5  177.92    8.70
  -2 -16   5  184.46    9.07
  -2 -16   5  185.95    9.28
  -2 -16   6   27.58    3.84
  -2 -16   6   27.45    3.47
   2 -16   6   19.97    2.94
   2 -16   6   34.39    4.26
   2 -16   7  121.19    6.38
   2 -16   7   98.88    5.58
  -2 -16   7  123.08    6.15
  -2 -16   7  102.19    5.91
  -2 -16   8   32.81    3.14
   2 -16   8   35.61    3.71
   2 -16   8   26.42    2.59
  -2 -16   8   35.78    3.28
  -2 -16   9  144.04    7.23
  -2 -16   9  151.31    7.34
   2 -16  10   25.84    2.42
  -2 -17  -5    7.01    2.26
  -2 -17  -4    3.37    2.56
   2 -17  -3    3.58    2.38
  -2 -17  -3   11.10    2.95
  -2 -17  -2    2.11    2.87
  -2 -17  -2   -1.40    2.05
   2 -17  -2    1.24    2.63
  -2 -17  -1    1.19    2.12
  -2 -17  -1    3.10    3.01
   2 -17  -1    6.26    2.96
  -2 -17   0    0.79    2.28
   2 -17   0    3.00    3.02
  -2 -17   1   -1.06    3.28
   2 -17   1    0.56    3.11
  -2 -17   1   -0.75    2.33
   2 -17   2   -0.49    3.08
  -2 -17   2    0.62    3.14
  -2 -17   2    2.37    2.34
  -2 -17   3    8.14    3.12
   2 -17   3    7.35    3.13
  -2 -17   3    5.23    2.33
  -2 -17   4    8.04    2.24
  -2 -17   4    3.20    2.84
  -2 -17   5    4.90    2.59
  -2 -17   5    3.85    2.01
   2 -17   6    2.82    2.44
  -2 -17   6    2.19    2.16
   2 -17   7    5.28    1.92
   3   0 -22   -2.38    2.94
  -3   0 -22   -0.33    2.96
  -3   0 -22   -0.86    2.31
  -3   0 -21   -0.08    3.59
  -3   0 -21   -0.65    4.10
   3   0 -21   -5.74    4.16
   3   0 -21   -7.35    4.16
   3   0 -20   -2.43    4.75
   3   0 -20    4.06    4.69
  -3   0 -20   -3.87    4.30
  -3   0 -20   -2.80    4.77
   3   0 -19   -0.66    5.32
  -3   0 -19   -7.54    5.41
   3   0 -19   -2.65    5.39
  -3   0 -19   -4.75    5.44
  -3   0 -18   -3.67    5.49
   3   0 -18    1.73    5.71
   3   0 -18    5.88    5.50
  -3   0 -18    2.52    5.74
   3   0 -17   -5.23    5.66
   3   0 -17    1.19    5.85
  -3   0 -17    6.32    5.46
  -3   0 -17   -5.67    6.05
   3   0 -16   -3.82    4.90
  -3   0 -16   -8.36    5.96
  -3   0 -16   -5.10    5.76
   3   0 -16   -1.96    5.77
   3   0 -16    4.26    5.51
  -3   0 -15   -3.43    5.57
  -3   0 -15   -1.74    5.27
   3   0 -15   -2.66    5.44
   3   0 -15   -4.91    4.47
   3   0 -14    2.81    4.04
  -3   0 -14    3.77    5.23
  -3   0 -14    2.80    5.33
   3   0 -14    2.46    5.15
   3   0 -13   -3.17    4.47
   3   0 -13    0.10    3.61
  -3   0 -13   -0.49    4.40
  -3   0  -7    1.22    2.06
  -3   0  -6    2.19    1.50
  -3   0  -5    0.11    1.34
   3   0  -4    3.19    1.00
  -3   0  -4    5.44    1.28
  -3   0  -3    1.87    1.10
   3   0  -3    0.86    1.12
   3   0  -2    2.29    1.35
  -3   0  -2    0.56    0.88
  -3   0  -1    0.86    0.65
  -3   0   0    1.92    0.57
  -3   0   1    2.22    0.73
   3   0   2    1.73    1.41
  -3   0   3    1.44    0.74
   3   0   3    0.35    1.22
   3   0   4    0.66    1.03
  -3   0   4    2.89    0.72
  -3   0   4    1.98    1.03
   3   0   4    2.24    1.52
   3   0   5    3.02    1.60
   3   0   5    2.06    0.83
  -3   0   5    1.84    0.73
  -3   0   5    1.29    1.08
  -3   0   6    0.72    0.79
   3   0   6   -0.76    1.75
  -3   0   6    0.83    1.30
   3   0   7    4.25    2.15
  -3   0   7    2.56    0.97
  -3   0   7    0.93    1.73
   3   0   8    0.26    2.68
  -3   0   8    2.96    2.12
  -3   0   8    0.30    1.09
   3   0   8   -0.81    1.71
   3   0   9    3.08    2.71
   3   0   9    2.93    1.82
  -3   0   9    3.05    2.22
  -3   0  10    1.78    2.24
   3   0  10    1.00    3.01
   3   0  10    2.39    1.74
  -3   0  11    0.73    2.31
   3   0  11    0.57    2.73
   3   0  11   -0.93    1.81
   3   0  12    0.21    3.28
   3   0  13   -1.30    3.34
   3   0  14    1.95    4.35
   3   0  15   -3.50    4.32
   3   0  16    1.91    3.89
   3   0  16   -0.69    4.98
   3   1 -22   46.84    3.76
   3  -1 -22   44.39    3.93
  -3  -1 -22   40.94    3.90
  -3  -1 -22   44.04    3.45
   3   1 -21    1.37    4.01
  -3   1 -21    4.05    3.85
   3  -1 -21    1.59    4.11
  -3  -1 -21   -3.30    3.69
   3  -1 -21    4.93    4.05
  -3  -1 -21   -2.00    3.97
  -3   1 -21    0.28    3.30
  -3  -1 -20   82.69    6.55
  -3  -1 -20   81.82    6.29
   3  -1 -20   77.45    6.48
   3  -1 -20   78.32    6.51
  -3   1 -20   72.87    6.60
  -3   1 -20   93.69    6.12
   3   1 -20   76.17    6.54
   3  -1 -19    7.24    5.35
  -3  -1 -19    3.47    5.08
  -3   1 -19    0.68    4.65
   3   1 -19    4.59    5.04
  -3   1 -19    3.80    5.17
  -3  -1 -19   -1.47    5.57
   3  -1 -19    6.05    5.04
   3  -1 -18  142.01    9.08
   3  -1 -18  125.99    9.02
  -3  -1 -18  129.87    8.92
   3   1 -18  148.70    9.18
  -3   1 -18  145.50    9.40
  -3  -1 -18  144.78    9.33
  -3   1 -18  126.83    9.02
   3  -1 -17   26.90    5.99
  -3   1 -17   34.43    6.49
  -3  -1 -17   29.57    6.19
  -3  -1 -17   34.10    6.13
   3   1 -17   33.40    6.16
  -3   1 -17   18.86    5.84
   3  -1 -17   35.09    6.01
  -3  -1 -16  100.46    7.92
   3  -1 -16  101.05    7.96
  -3  -1 -16  103.08    8.26
  -3   1 -16   91.34    7.87
   3  -1 -16  101.60    7.19
   3   1 -16  104.58    8.21
  -3   1 -16  100.71    8.18
   3  -1 -15   53.35    5.50
  -3  -1 -15   56.15    6.73
  -3   1 -15   45.62    6.62
   3   1 -15   52.02    6.27
   3  -1 -15   56.06    6.50
  -3  -1 -15   61.98    6.46
   3   1 -14  498.46   23.74
   3  -1 -14  535.29   23.97
   3  -1 -14  544.38   23.68
  -3   1 -14  546.46   24.12
  -3  -1 -14  500.42   24.00
  -3  -1 -14  553.69   24.19
  -3  -1 -13   32.06    4.85
   3   1 -13   29.78    4.38
  -3  -1 -13   41.24    5.08
   3  -1 -13   38.81    4.75
   3  -1 -13   29.65    4.48
  -3   1 -13   36.30    5.13
  -3  -1 -13   43.68    4.81
  -3  -1  -8  843.80   35.81
  -3  -1  -7  102.61    5.29
   3   1  -6 2377.73  100.36
  -3  -1  -6 2519.72  100.72
  -3  -1  -5  226.65    9.93
   3   1  -4 1384.27   55.51
  -3   1  -4 1286.28   55.35
  -3  -1  -4 1325.84   55.40
  -3   1  -3  136.68    6.26
  -3  -1  -3  150.44    6.37
   3   1  -3  146.00    6.91
  -3   1  -2  283.84   12.43
  -3  -1  -2  295.70   12.53
  -3   1  -1 1608.89   67.32
  -3  -1  -1 1642.99   67.43
  -3  -1   0  603.48   25.10
   3   1   0  585.21   25.47
  -3   1   0  605.53   24.95
   3  -1   0  593.72   24.97
   3  -1   1 1623.53   66.64
  -3  -1   1 1590.68   66.71
   3   1   1 1575.56   66.97
  -3  -1   1 1567.61   66.70
  -3   1   1 1614.34   66.56
   3   1   2  211.71   10.27
   3  -1   2  218.49    9.82
   3   1   3  133.48    6.82
  -3  -1   3  133.89    6.17
  -3   1   3  146.25    6.02
  -3   1   4 1345.57   55.74
  -3  -1   4 1360.26   55.83
   3   1   4 1289.22   56.02
   3   1   5  222.05   10.33
  -3   1   5  234.60   10.20
  -3  -1   5  257.68   10.26
   3   1   6 2520.81  103.67
  -3   1   6 2426.75  103.39
   3  -1   6 2577.08  103.50
  -3  -1   6 2486.40  103.38
   3   1   6 2475.58  103.30
   3  -1   6 2451.50  103.63
  -3  -1   7  121.69    5.16
   3  -1   7  114.42    5.32
  -3   1   7  107.87    5.24
   3  -1   7  107.74    5.62
   3   1   7  105.86    5.66
   3   1   7  109.47    4.84
  -3   1   8  776.86   32.96
  -3  -1   8  817.58   33.12
  -3  -1   8  761.28   32.81
   3  -1   8  774.38   33.26
   3   1   8  777.44   33.29
   3  -1   8  790.99   32.98
   3   1   9   81.83    4.15
  -3   1   9   79.66    4.45
   3   1   9   81.76    5.07
   3  -1   9   75.97    4.99
  -3  -1   9   80.98    4.07
   3  -1   9   87.28    4.38
   3   1  10 1377.17   59.51
   3  -1  10 1455.15   59.17
  -3   1  10 1352.96   59.17
   3  -1  10 1415.41   59.52
   3   1  10 1431.97   59.03
   3  -1  11   11.45    2.21
  -3   1  11   10.54    2.47
   3  -1  11   13.76    3.19
   3   1  11   13.74    3.12
   3  -1  12  496.61   21.38
   3  -1  12  497.94   22.02
   3   1  12  486.62   21.95
  -3   1  12  494.00   21.57
  -3   1  13   43.64    3.91
   3   1  13   45.40    4.70
   3  -1  13   37.66    4.46
   3  -1  14  639.81   27.59
   3   1  14  630.69   27.61
   3  -1  14  590.41   27.71
   3   1  15   54.58    5.69
   3  -1  15   56.51    5.71
   3  -1  15   56.10    6.29
   3  -1  16  153.71    8.91
   3  -1  16  144.75    9.29
   3   1  16  148.61    8.96
  -3  -1  22   56.95    4.04
  -3  -2 -22  239.10   10.31
   3   2 -22  207.57   10.22
  -3  -2 -22  222.51   10.48
   3  -2 -22  239.71   10.56
   3  -2 -21   15.39    3.85
  -3  -2 -21   11.91    4.06
  -3   2 -21   11.00    4.07
   3  -2 -21   15.79    3.97
  -3   2 -21   12.16    3.05
  -3  -2 -21   19.81    3.83
   3   2 -21   17.51    3.83
   3  -2 -20  303.37   14.47
   3  -2 -20  319.76   14.51
   3   2 -20  294.89   14.31
  -3  -2 -20  274.78   14.20
  -3   2 -20  302.30   13.97
  -3   2 -20  302.47   14.55
  -3  -2 -20  310.77   14.53
   3   2 -19    2.16    5.48
   3   2 -19    6.85    5.08
  -3  -2 -19    2.85    5.26
  -3  -2 -19    1.96    4.87
   3  -2 -19    3.35    5.10
   3  -2 -19   10.06    5.27
  -3   2 -19    4.03    5.41
  -3   2 -19   -0.64    4.48
  -3  -2 -18  419.03   20.05
   3  -2 -18  415.85   20.09
  -3  -2 -18  444.28   20.24
   3   2 -18  415.19   20.23
   3  -2 -18  450.53   20.11
  -3   2 -18  436.29   20.32
  -3   2 -18  437.74   19.76
   3   2 -18  407.68   19.91
   3  -2 -17    4.81    5.54
   3   2 -17    3.54    5.88
  -3  -2 -17   -1.05    5.66
   3   2 -17   -1.11    5.46
   3  -2 -17    5.11    4.34
  -3  -2 -17    3.39    5.43
  -3   2 -17   -1.24    5.63
  -3  -2 -16  660.23   30.40
   3  -2 -16  656.96   29.87
   3   2 -16  670.99   30.50
   3   2 -16  699.92   30.32
  -3  -2 -16  684.64   30.44
   3  -2 -16  703.20   30.39
  -3   2 -16  693.76   30.65
  -3  -2 -15   41.26    5.86
   3   2 -15   33.34    4.74
   3  -2 -15   28.01    5.45
  -3   2 -15   36.62    6.42
   3  -2 -15   34.20    4.97
  -3  -2 -15   45.98    6.10
   3   2 -15   24.70    5.91
  -3  -2 -14 1574.11   64.78
   3   2 -14 1488.66   64.39
  -3   2 -14 1526.76   64.90
  -3  -2 -14 1491.08   64.84
   3   2 -14 1515.34   64.69
   3  -2 -14 1531.44   64.68
  -3  -2 -14 1524.94   64.69
   3  -2 -14 1508.65   64.40
   3  -2 -13   57.03    4.90
   3  -2 -13   67.30    5.81
  -3  -2 -13   52.55    4.96
  -3  -2 -13   55.82    5.60
  -3   2 -13   57.23    5.82
   3   2 -13   59.83    5.83
   3   2 -13   67.87    5.16
  -3  -2 -13   53.07    5.81
  -3  -2 -12 1243.81   52.25
  -3  -2 -12 1197.98   52.33
  -3   2 -12 1233.78   52.53
   3  -2  -8 3517.14  146.01
   3  -2  -7   19.64    1.33
   3   2  -6 1404.25   58.90
   3   2  -5  961.07   41.02
  -3  -2  -5  981.06   40.85
   3   2  -4 6328.27  262.97
  -3  -2  -3  873.56   36.91
   3   2  -3  890.16   37.01
   3  -2  -2 1272.51   52.01
  -3  -2  -2 1196.07   52.22
   3   2  -2 1239.49   52.32
   3  -2  -1 1133.63   46.94
  -3  -2  -1 1117.67   47.08
  -3  -2   1 1115.99   46.67
  -3  -2   1 1118.84   46.67
   3   2   1 1112.68   46.76
   3  -2   1 1121.07   46.56
   3  -2   2 1246.97   53.23
  -3  -2   2 1292.97   53.35
  -3  -2   2 1316.16   53.30
   3   2   2 1259.83   53.38
   3   2   3  905.38   38.01
   3  -2   3  880.93   37.88
  -3  -2   3  932.97   37.90
  -3   2   3  918.37   37.67
   3  -2   3  867.75   37.89
   3   2   4 6368.96  264.64
  -3   2   5  991.06   40.80
   3   2   5  904.09   41.16
   3  -2   5  949.73   40.95
  -3  -2   5 1033.70   40.96
  -3   2   6 1569.88   66.75
   3   2   6 1625.43   67.08
   3  -2   6 1637.89   66.91
  -3  -2   6 1595.33   66.85
   3  -2   7   19.53    2.66
   3  -2   7   18.38    2.15
   3   2   7   18.39    2.97
  -3  -2   7   18.46    1.90
   3   2   7   17.84    2.25
  -3   2   7   18.42    1.95
  -3   2   8 3601.66  152.80
   3  -2   8 3688.67  152.90
   3   2   8 3737.01  153.17
  -3  -2   8 3731.47  152.82
   3  -2   8 3614.65  153.11
  -3   2   9   64.65    3.90
  -3  -2   9   74.32    3.78
   3   2   9   73.71    4.61
   3  -2   9   67.01    3.93
   3  -2   9   68.45    4.60
   3  -2  10 2630.45  106.80
   3  -2  10 2604.13  106.44
  -3  -2  10 2430.05  106.26
   3   2  10 2613.81  106.80
  -3   2  10 2551.83  106.39
   3  -2  11   75.10    4.30
   3   2  11   65.64    4.83
  -3   2  11   77.58    4.37
   3  -2  11   70.57    5.05
   3  -2  12 1159.51   50.07
   3  -2  12 1209.89   50.63
   3   2  12 1194.43   50.56
  -3   2  12 1191.16   50.14
   3  -2  13   54.45    5.12
   3   2  13   57.48    5.12
   3  -2  13   61.81    5.70
   3  -2  14 1492.51   63.79
   3   2  14 1461.38   63.59
   3  -2  14 1531.19   63.77
   3  -2  15   44.55    6.18
   3   2  15   48.23    5.23
   3   2  16  607.12   27.26
   3  -2  16  610.07   27.43
   3  -2  17    2.01    4.94
  -3  -2  22  199.30    9.37
  -3  -3 -22   31.30    3.18
  -3  -3 -22   36.11    3.03
  -3  -3 -21   10.11    3.44
   3  -3 -21    8.94    3.56
   3   3 -21    8.18    3.43
  -3  -3 -21   13.27    3.66
   3   3 -20   75.25    5.92
  -3  -3 -20   77.19    6.08
  -3  -3 -20   74.09    5.62
  -3   3 -20   73.66    6.32
   3  -3 -20   74.00    5.99
  -3   3 -19    8.15    4.34
   3  -3 -19    7.01    5.02
  -3  -3 -19   12.91    4.75
  -3  -3 -19    9.07    5.11
  -3   3 -19   11.65    3.85
  -3   3 -19   20.61    5.45
   3   3 -19    9.57    4.76
   3   3 -18   40.52    6.03
   3   3 -18   63.03    6.77
  -3  -3 -18   45.25    6.16
  -3   3 -18   41.26    6.42
  -3  -3 -18   51.48    5.95
  -3   3 -18   39.94    5.37
   3  -3 -18   48.03    6.00
  -3  -3 -17   20.82    6.03
   3   3 -17   18.15    6.18
   3  -3 -17   15.08    4.38
   3  -3 -17   15.42    5.51
  -3   3 -17   22.87    6.19
   3   3 -17   19.68    4.79
  -3   3 -17   21.57    4.97
  -3  -3 -17   19.22    5.64
   3   3 -17   17.69    5.48
   3  -3 -16   82.41    7.09
  -3   3 -16   87.39    7.98
   3  -3 -16   74.33    6.13
   3   3 -16   81.20    6.58
  -3  -3 -16   84.30    7.43
   3   3 -16   80.12    7.66
  -3  -3 -16   83.23    7.09
   3   3 -16   79.99    7.19
   3   3 -15   19.34    5.90
   3   3 -15   22.88    4.87
  -3  -3 -15   20.84    5.91
   3  -3 -15   15.47    5.52
   3  -3 -15   20.50    4.58
  -3   3 -15   17.72    6.03
  -3  -3 -15   17.53    5.02
   3   3 -15   18.91    5.26
   3   3 -14  260.53   12.94
  -3   3 -14  261.17   13.93
  -3  -3 -14  256.57   13.15
   3  -3 -14  258.62   12.81
   3   3 -14  258.12   13.69
   3   3 -14  263.05   13.27
  -3   3 -14  266.75   13.75
  -3  -3 -14  271.47   13.39
  -3  -3 -14  261.69   13.38
   3  -3 -14  280.47   13.27
  -3  -3 -13   96.30    6.57
  -3   3 -13  100.22    7.83
   3  -3 -13  106.31    6.81
   3   3 -13  102.63    6.44
   3   3 -13   99.90    7.03
   3   3 -13   89.70    7.56
   3  -3 -13   96.46    6.28
  -3  -3 -13   97.93    7.18
  -3   3 -13   96.48    7.19
  -3  -3 -13  103.22    7.15
  -3  -3 -12  287.96   13.52
   3   3 -12  267.71   13.08
  -3  -3 -12  271.92   13.02
  -3   3 -12  281.97   13.51
   3  -3 -12  262.84   13.04
  -3   3 -12  280.32   13.86
   3   3 -12  257.42   13.42
  -3  -3 -10  370.01   16.58
  -3  -3  -9   13.87    2.86
  -3  -3  -8  352.53   16.58
   3   3  -8  392.82   16.50
   3  -3  -8  381.67   16.01
   3   3  -7  324.21   14.11
   3  -3  -7  301.12   13.03
   3   3  -6 2232.06   93.30
   3   3  -5  133.96    6.42
   3   3  -4  422.33   18.06
   3  -3  -3  955.16   39.71
   3  -3  -2  419.34   17.18
   3  -3  -2  400.41   17.23
   3  -3  -1  449.36   18.85
   3  -3   0   51.98    2.78
   3  -3   0   60.41    2.53
   3  -3   1  421.78   18.23
  -3  -3   1  440.03   18.35
  -3  -3   1  439.75   18.35
  -3  -3   2  433.36   18.56
  -3  -3   2  439.39   18.53
   3  -3   3  854.81   37.41
  -3  -3   3  906.76   37.55
   3  -3   3  865.45   37.44
  -3  -3   3  957.98   37.49
   3  -3   4  383.56   16.31
   3  -3   4  380.24   16.36
   3   3   4  381.48   16.40
  -3  -3   4  382.55   16.32
   3  -3   5  128.06    5.74
  -3  -3   5  129.17    5.73
   3   3   5  117.17    5.93
   3  -3   5  115.03    5.85
  -3   3   5  121.46    5.43
  -3  -3   6 2081.88   85.90
   3  -3   6 2062.56   85.92
  -3   3   6 2015.51   85.72
   3   3   6 2112.20   86.10
   3  -3   7  300.38   12.59
   3   3   7  272.68   13.38
   3  -3   7  296.36   12.97
  -3   3   7  292.66   12.73
  -3  -3   7  299.19   12.92
  -3  -3   8  356.65   15.10
  -3   3   8  351.93   14.96
   3  -3   8  339.84   15.13
   3   3   8  329.07   15.47
   3  -3   9   16.72    3.21
  -3  -3   9   16.76    2.19
   3   3   9   15.44    3.10
   3  -3   9   20.07    2.48
  -3   3   9   13.98    2.19
   3   3  10  353.62   16.50
   3  -3  10  363.09   16.15
  -3   3  10  362.01   16.00
  -3  -3  10  379.57   16.04
   3  -3  10  374.76   16.54
   3  -3  11   52.01    4.46
  -3  -3  11   46.07    3.25
   3  -3  11   44.68    3.55
   3   3  11   52.58    4.27
  -3   3  11   46.67    3.31
   3  -3  12  329.51   15.12
   3  -3  12  321.94   14.52
   3  -3  12  311.30   15.38
   3   3  12  325.90   15.07
   3  -3  13  109.83    6.02
   3   3  13  105.87    6.75
   3  -3  13  103.77    7.36
   3  -3  14  334.16   16.48
   3   3  14  345.37   16.13
   3   3  15   18.09    4.73
   3  -3  15   18.43    5.69
   3   3  16  116.56    7.45
   3  -3  16  112.35    8.04
   3  -3  17   20.00    5.22
  -3  -3  21    9.27    3.57
   3  -3  22   38.56    2.98
  -3  -3  22   45.59    3.26
  -3  -4 -22   -0.91    1.96
   3  -4 -22    0.18    2.18
   3  -4 -21   10.22    3.08
  -3  -4 -21    6.16    3.34
   3  -4 -21    4.50    3.33
   3   4 -21    5.13    2.77
   3  -4 -20    6.89    4.00
  -3  -4 -20    3.79    3.58
   3   4 -20   10.15    3.87
  -3   4 -20   12.37    3.04
   3  -4 -20    8.37    4.22
  -3   4 -19   15.16    5.20
   3   4 -19   16.84    4.65
  -3  -4 -19   10.55    4.51
  -3   4 -19   14.92    4.13
   3  -4 -19   16.49    5.02
   3  -4 -19   15.64    4.72
   3   4 -18   16.67    5.16
  -3  -4 -18   13.18    5.02
  -3   4 -18   17.40    4.92
   3  -4 -18   19.06    5.50
   3  -4 -18   14.79    5.19
  -3   4 -18   14.60    5.87
   3   4 -18   18.50    4.74
   3   4 -17   34.66    6.34
  -3   4 -17   33.92    6.52
  -3  -4 -17   28.53    5.44
   3   4 -17   38.90    5.80
   3   4 -17   30.28    5.31
   3  -4 -17   31.48    5.88
   3   4 -16    9.41    6.02
   3  -4 -16   12.89    5.40
   3   4 -16    9.92    4.99
  -3   4 -16   14.58    5.98
  -3  -4 -16   12.01    5.60
   3   4 -16   12.93    5.67
   3  -4 -16   10.73    4.34
   3   4 -15   17.63    5.18
   3  -4 -15   24.71    4.58
  -3  -4 -15   22.21    5.87
   3   4 -15   26.95    6.11
  -3   4 -15   14.93    6.33
   3   4 -15   18.86    4.98
  -3  -4 -15   21.33    5.05
   3  -4 -15   24.43    5.28
   3  -4 -14   26.86    5.07
  -3  -4 -14   25.55    5.34
   3   4 -14   28.45    4.90
   3  -4 -14   28.71    4.41
   3   4 -14   25.56    5.39
  -3  -4 -14   25.82    4.85
  -3  -4 -14   25.64    5.26
   3   4 -14   29.08    5.94
  -3   4 -14   28.35    6.20
  -3  -4 -13   18.49    5.13
  -3  -4 -13   17.80    5.17
   3   4 -13   18.96    5.71
  -3   4 -13   22.84    6.08
   3   4 -13   20.02    4.79
   3  -4 -13   20.30    4.17
   3  -4 -13   18.78    4.85
  -3   4 -13   20.51    5.81
   3   4 -13   20.15    5.01
   3   4 -12   15.29    4.58
  -3  -4 -12   12.09    4.48
  -3   4 -12   10.18    5.37
  -3  -4 -12    8.50    4.41
  -3   4 -12   10.37    5.35
   3   4 -12    5.40    4.98
   3   4 -11  107.76    6.98
  -3   4 -11  104.01    7.75
  -3  -4 -10   26.11    3.32
  -3  -4  -9   18.31    3.00
   3   4  -8   24.19    4.58
  -3  -4  -8   31.10    3.02
   3  -4  -8   26.73    2.06
  -3  -4  -7  149.75    7.44
   3   4  -7  168.97    7.97
   3  -4  -7  153.27    7.00
  -3  -4  -6  231.91   10.05
   3   4  -6  221.75   10.14
   3  -4  -6  210.73    9.57
  -3  -4  -5  123.77    6.00
   3  -4  -4   48.66    2.34
  -3  -4  -4   38.00    2.76
   3  -4  -3  211.20    9.01
  -3  -4  -3  216.83    9.39
   3  -4  -3  211.68    9.01
  -3  -4  -2  357.56   14.25
   3  -4  -2  327.34   13.96
   3  -4  -2  325.67   13.85
   3  -4  -1   91.49    4.06
  -3  -4  -1   92.63    4.28
   3  -4  -1   87.15    3.83
   3  -4   0   91.76    4.16
   3  -4   0   89.10    3.91
   3  -4   1   99.13    4.37
   3  -4   1   95.33    4.55
  -3  -4   1   99.46    4.71
  -3  -4   2  331.20   15.35
   3  -4   2  384.96   15.34
  -3  -4   3  229.11   10.11
   3  -4   4   31.86    2.40
  -3  -4   4   42.34    2.57
  -3  -4   5  136.19    6.46
   3  -4   5  138.61    6.47
   3  -4   6  215.96    9.00
  -3   4   6  181.08    8.93
  -3  -4   6  194.45    9.24
   3  -4   6  218.03    9.30
   3   4   6  228.28    9.59
  -3   4   7  144.56    6.67
   3  -4   7  140.12    6.96
   3   4   7  152.64    7.55
   3  -4   7  150.00    6.60
  -3  -4   7  142.78    6.96
   3  -4   8   31.36    2.82
  -3   4   8   28.86    2.42
  -3  -4   8   31.62    2.76
   3   4   9   24.91    3.35
   3  -4   9   24.28    2.77
  -3  -4   9   23.59    2.59
  -3   4   9   18.89    2.28
   3  -4  10   20.03    2.81
   3   4  10   21.88    3.31
  -3  -4  10   28.87    2.74
  -3  -4  11  113.54    5.89
   3   4  11  107.25    6.48
   3  -4  11  111.66    6.13
   3  -4  12   11.35    4.55
   3  -4  12   11.96    2.83
   3   4  12   11.69    3.68
   3  -4  13   20.42    3.39
   3   4  13   22.14    4.08
   3  -4  13   24.29    5.40
   3  -4  14   29.90    5.70
   3   4  14   23.61    4.25
   3  -4  15   19.89    5.89
   3   4  15   19.65    4.16
   3  -4  16    7.02    5.19
   3  -4  17   27.76    5.41
   3  -4  21    1.68    2.76
  -3  -5 -21    7.50    3.01
  -3  -5 -21    6.91    2.91
   3  -5 -21    9.37    3.02
  -3   5 -20  110.16    5.90
   3  -5 -20  107.08    6.47
  -3  -5 -20  113.67    6.66
  -3  -5 -20  101.04    6.08
   3  -5 -20   97.94    6.21
  -3  -5 -19    3.02    4.47
  -3   5 -19   -0.09    3.94
  -3  -5 -19    2.59    3.99
   3  -5 -19    1.83    4.20
   3  -5 -19   -0.11    4.38
   3   5 -19    5.87    3.79
   3   5 -19    1.48    4.07
   3   5 -18  217.80   10.82
  -3  -5 -18  203.16   11.15
   3  -5 -18  198.83   10.80
   3  -5 -18  198.91   11.06
   3   5 -18  196.73   10.77
  -3  -5 -18  198.48   10.84
  -3   5 -18  226.38   10.95
   3   5 -17    3.94    4.87
  -3  -5 -17    1.10    5.45
  -3  -5 -17   -0.13    5.12
  -3   5 -17    3.15    5.78
   3   5 -17    4.75    4.94
   3  -5 -17   -4.17    5.09
  -3  -5 -16  318.21   15.98
   3  -5 -16  332.43   15.84
  -3   5 -16  348.97   16.63
   3   5 -16  342.20   15.90
  -3  -5 -16  300.57   15.43
   3   5 -16  326.38   15.87
  -3   5 -15    8.57    6.32
  -3  -5 -15    5.20    5.54
   3   5 -15   15.55    5.08
   3  -5 -15   17.38    5.18
  -3  -5 -15   13.57    4.96
   3   5 -15   10.96    6.04
   3   5 -15   11.57    5.30
   3   5 -14  560.25   26.23
  -3  -5 -14  607.23   26.49
   3   5 -14  558.66   26.20
  -3   5 -14  612.22   27.06
   3   5 -14  562.61   26.77
   3  -5 -14  581.92   26.12
  -3  -5 -14  620.28   26.36
   3   5 -13   71.63    6.38
  -3  -5 -13   88.11    6.68
   3  -5 -13   78.94    6.16
  -3  -5 -13   79.62    6.59
  -3   5 -13   82.40    7.51
   3   5 -13   83.72    7.43
   3   5 -13   81.66    6.71
  -3  -5 -13   74.35    6.70
   3   5 -12  912.27   39.04
   3   5 -12  934.23   39.51
  -3   5 -12  936.99   39.68
  -3  -5 -12  902.30   39.09
  -3  -5 -12  888.25   39.06
   3   5 -12  856.90   38.95
  -3  -5 -12  896.69   39.19
  -3  -5 -11    3.84    3.26
  -3  -5 -11    6.09    3.63
   3   5 -11    2.81    4.26
  -3  -5 -11    5.11    4.00
  -3  -5 -11    4.09    3.10
  -3  -5 -10 1009.14   43.10
  -3  -5  -9   50.75    3.91
  -3  -5  -8 1376.82   59.66
   3  -5  -8 1352.98   59.23
  -3  -5  -7   48.39    3.47
   3   5  -7   45.90    3.99
   3  -5  -7   41.66    2.88
  -3  -5  -6 2661.79  103.06
   3  -5  -6 2347.13  102.72
   3  -5  -5   76.51    3.92
   3  -5  -5   78.60    3.61
   3  -5  -4 4642.69  190.92
   3  -5  -4 4646.83  191.16
  -3  -5  -4 4539.17  191.26
   3  -5  -4 4567.28  190.82
  -3  -5  -3  138.73    7.10
   3  -5  -3  156.09    6.67
   3  -5  -3  158.36    6.72
   3  -5  -2 1968.83   82.11
  -3  -5  -2 1975.35   82.48
   3  -5  -2 1987.01   82.24
   3  -5  -1    2.00    1.27
   3  -5  -1    6.09    0.82
  -3  -5  -1    2.72    1.53
  -3  -5  -1    3.56    1.62
  -3  -5   0 3314.53  140.10
   3  -5   0 3403.90  139.81
  -3  -5   0 3352.36  140.13
   3  -5   0 3345.59  139.99
   3  -5   1    5.84    1.52
  -3  -5   1    0.97    1.53
   3  -5   2 2053.38   83.85
  -3  -5   2 1956.07   83.92
   3  -5   2 2017.41   83.72
  -3  -5   2 2001.97   83.92
  -3  -5   3  159.73    6.97
  -3  -5   3  151.98    7.07
   3  -5   3  135.81    6.70
  -3  -5   4 4136.55  186.13
   3  -5   4 4546.22  185.98
  -3  -5   4 4713.23  186.13
   3  -5   5   47.78    3.16
   3  -5   5   49.99    3.50
   3  -5   6 2622.36  106.89
  -3  -5   6 2399.36  107.05
   3  -5   6 2662.63  107.11
   3  -5   7   52.22    3.46
   3   5   7   49.64    4.06
  -3   5   7   40.36    2.81
  -3  -5   7   45.14    3.36
   3  -5   7   52.18    2.93
   3   5   8 1276.78   55.47
   3  -5   8 1343.14   55.31
  -3  -5   8 1310.90   55.26
   3  -5   9   64.98    4.24
  -3  -5   9   61.92    4.09
  -3  -5  10 1004.53   43.06
   3   5  10 1003.45   43.46
   3  -5  10 1033.69   43.15
  -3  -5  11   10.05    2.70
   3  -5  11   10.61    3.05
   3   5  11    4.44    3.56
   3  -5  11    8.59    4.17
   3  -5  12  946.01   41.16
  -3  -5  12  941.86   40.26
   3   5  12  915.90   40.75
   3  -5  12  966.70   40.43
   3  -5  13   86.52    7.15
   3   5  13   74.32    5.79
   3  -5  13   80.39    5.33
  -3  -5  14  610.30   27.67
   3   5  14  586.11   27.30
   3  -5  14  648.32   27.99
   3  -5  14  623.91   26.97
   3   5  15   10.89    4.31
   3  -5  15   12.56    5.32
  -3  -5  15   10.65    4.45
   3  -5  16  341.08   16.60
   3  -5  17    3.16    4.73
   3  -5  20   92.86    5.74
  -3  -5  21    5.53    2.59
   3  -5  21    4.35    2.13
  -3  -6 -21   22.45    2.70
   3  -6 -20  175.18    9.00
  -3  -6 -20  193.57    9.09
  -3  -6 -20  216.10    9.57
   3   6 -20  171.59    8.86
   3  -6 -20  218.64    9.51
  -3   6 -20  209.87    9.21
   3  -6 -19   11.21    3.68
   3  -6 -19    4.83    4.10
  -3  -6 -19    5.32    3.70
  -3  -6 -19    6.95    4.23
   3   6 -19    3.38    3.74
  -3   6 -19    2.71    3.79
   3  -6 -18  305.49   14.73
  -3   6 -18  320.59   14.99
  -3  -6 -18  291.27   14.94
   3   6 -18  338.60   15.02
   3  -6 -18  315.87   14.96
  -3  -6 -18  309.95   14.83
   3   6 -17   14.70    4.95
  -3  -6 -17    6.84    4.75
   3   6 -17   14.19    4.98
   3  -6 -17    9.65    4.66
  -3  -6 -17    3.65    5.21
   3   6 -16  317.38   14.45
  -3  -6 -16  254.92   13.56
   3   6 -16  275.35   14.10
  -3  -6 -16  275.74   14.13
   3  -6 -16  304.32   14.04
   3   6 -15   28.38    5.36
  -3  -6 -15   16.18    5.43
   3   6 -15   32.22    5.67
   3  -6 -15   30.18    5.13
  -3   6 -15    8.94    6.84
  -3  -6 -15   19.87    4.92
  -3  -6 -14  745.81   33.16
  -3  -6 -14  748.19   33.30
  -3  -6 -14  761.36   33.32
  -3   6 -14  827.47   34.32
   3   6 -14  756.83   33.35
   3  -6 -14  751.54   32.99
   3   6 -14  715.06   33.23
   3   6 -13  117.07    7.95
  -3  -6 -13  113.69    7.90
  -3  -6 -13  109.99    7.70
  -3   6 -13  107.99    9.15
   3   6 -13  125.04    7.80
   3  -6 -13  114.02    7.35
  -3  -6 -13  107.67    7.90
   3   6 -12 1077.75   50.14
   3   6 -12 1143.25   50.18
  -3  -6 -12 1188.46   50.28
  -3  -6 -12 1173.77   50.24
  -3  -6 -12 1228.00   50.37
  -3   6 -12 1239.81   51.19
  -3  -6 -11   13.98    4.61
  -3  -6 -11   18.02    4.29
   3   6 -11   13.44    4.85
  -3  -6 -11   15.57    3.33
  -3  -6 -11   25.72    4.72
  -3   6 -11   15.98    5.55
  -3  -6 -10  898.60   37.96
  -3  -6 -10  848.08   37.68
  -3  -6 -10  887.45   37.85
  -3  -6 -10  887.30   37.58
  -3  -6 -10  846.98   37.87
  -3  -6  -9   20.26    3.06
   3  -6  -8 1110.92   49.54
  -3  -6  -8 1193.22   49.99
   3   6  -7    7.37    3.03
  -3  -6  -7    8.95    2.50
   3  -6  -7    6.16    1.99
   3  -6  -6 2439.43  101.85
  -3  -6  -6 2441.11  102.07
   3  -6  -5  324.04   13.84
   3  -6  -5  322.61   14.18
  -3  -6  -5  323.53   14.35
  -3  -6  -4 1813.54   71.78
   3  -6  -4 1678.40   71.31
   3  -6  -4 1710.95   71.27
   3  -6  -4 1701.65   71.65
   3  -6  -3  382.44   16.21
   3  -6  -3  399.46   16.57
  -3  -6  -3  393.37   16.62
   3  -6  -3  369.05   16.10
  -3  -6  -2 5638.30  238.19
   3  -6  -2 5820.98  238.18
   3  -6  -2 5772.18  237.97
  -3  -6  -2 5786.33  238.15
   3  -6  -2 5678.07  237.80
  -3  -6  -1   98.76    4.99
  -3  -6  -1   99.66    4.95
   3  -6  -1   91.33    4.30
   3  -6  -1   97.62    4.66
   3  -6   0 9949.26  413.52
  -3  -6   0 9999.00  413.86
  -3  -6   1  104.80    5.16
   3  -6   1   99.93    4.62
   3  -6   1  102.77    5.16
  -3  -6   1   93.74    5.10
   3  -6   1   94.93    4.93
  -3  -6   2 5533.97  232.49
   3  -6   2 5595.08  232.26
   3  -6   2 5678.66  232.43
   3  -6   2 5546.39  232.44
   3  -6   3  370.48   16.86
  -3  -6   3  394.65   17.05
   3  -6   3  389.87   16.79
  -3  -6   3  426.76   17.10
   3  -6   3  377.99   16.90
  -3  -6   4 1752.62   73.58
  -3  -6   4 1737.80   73.53
   3  -6   4 1783.56   73.43
   3  -6   4 1743.06   73.42
  -3  -6   5  346.09   14.94
  -3  -6   5  331.36   14.77
   3  -6   5  328.11   14.57
   3  -6   6 2476.00  104.38
  -3  -6   6 2494.94  104.51
   3  -6   6 2494.16  104.17
  -3  -6   6 2521.66  104.38
  -3  -6   7    5.45    2.74
   3  -6   7    9.90    2.58
   3  -6   7   10.36    2.00
  -3  -6   7    7.92    2.40
   3   6   7    8.50    2.97
   3  -6   8 1278.55   53.56
  -3  -6   8 1269.84   53.81
   3   6   8 1293.21   53.75
   3  -6   8 1263.86   53.21
  -3  -6   8 1236.82   53.51
  -3  -6   9   20.99    3.03
   3  -6   9   20.70    2.92
  -3  -6   9   15.81    3.41
   3   6  10  991.68   41.54
   3  -6  10  979.58   41.80
  -3  -6  10  958.80   41.07
  -3  -6  10  957.33   41.48
   3  -6  10  940.08   41.13
   3  -6  11   13.65    3.50
  -3  -6  11   16.14    3.22
   3  -6  11   10.60    5.36
  -3  -6  11   13.76    4.28
   3   6  11   15.71    3.95
   3  -6  12 1201.89   49.15
   3   6  12 1125.14   48.67
   3  -6  12 1149.67   48.37
  -3  -6  12 1085.90   48.17
   3  -6  13  107.37    6.59
   3   6  13  105.22    6.93
   3  -6  13  110.49    8.11
   3  -6  14  677.79   30.02
   3  -6  14  755.38   31.01
   3   6  14  653.68   30.28
   3  -6  15   19.94    5.41
   3  -6  16  332.83   16.15
  -3  -6  17    7.26    5.08
   3  -6  17    8.74    4.63
  -3  -6  18  304.10   14.67
   3  -6  18  303.69   14.13
   3  -6  19    0.79    3.51
  -3  -6  19    6.01    3.80
   3  -6  20  209.95   10.23
  -3  -6  20  245.64   10.67
  -3  -6  21   28.56    2.61
  -3  -7 -20   31.72    3.37
   3  -7 -20   25.77    2.93
  -3   7 -20   28.51    3.01
  -3   7 -19   11.48    3.81
   3   7 -19    3.70    3.61
  -3  -7 -19    5.55    3.12
  -3  -7 -19    8.76    3.69
   3  -7 -19    9.03    2.86
   3  -7 -19    4.66    3.37
  -3  -7 -18   11.64    4.51
   3   7 -18   21.93    4.59
  -3   7 -18   13.03    4.36
  -3  -7 -18   23.03    3.97
   3  -7 -18   18.06    4.24
   3  -7 -18   17.90    3.86
   3  -7 -17   11.67    4.19
  -3  -7 -17    6.47    4.75
  -3  -7 -17   13.80    4.48
  -3   7 -17   14.96    5.28
   3   7 -17    9.74    4.81
   3  -7 -17    9.61    4.76
  -3  -7 -16   39.27    4.68
   3  -7 -16   34.24    4.85
   3   7 -16   33.59    5.62
  -3  -7 -16   34.89    5.30
  -3  -7 -15   23.08    4.87
  -3  -7 -15   24.27    5.37
   3  -7 -15   15.23    4.69
   3   7 -15   24.98    5.45
  -3  -7 -14   30.13    5.28
  -3  -7 -14   35.25    5.81
  -3  -7 -14   29.40    5.30
   3   7 -14   28.08    5.92
   3  -7 -14   31.18    5.01
  -3  -7 -13    4.33    5.13
  -3  -7 -13    2.40    5.08
   3   7 -13   -0.72    5.18
  -3  -7 -13   -4.59    4.82
  -3  -7 -12  117.27    8.12
  -3  -7 -12  113.92    7.69
  -3  -7 -11   46.00    5.14
  -3  -7 -11   45.23    5.62
  -3  -7 -11   46.68    4.48
  -3  -7 -11   41.87    5.14
  -3  -7 -10   18.01    4.74
  -3  -7 -10   11.91    3.45
   3   7 -10   12.11    4.97
  -3  -7 -10    9.72    3.71
  -3  -7 -10   12.18    4.06
  -3  -7 -10   10.65    4.98
  -3  -7  -9   51.97    4.70
  -3  -7  -9   47.01    5.14
  -3  -7  -9   54.52    4.24
  -3  -7  -9   53.75    5.23
  -3  -7  -9   55.30    4.66
   3   7  -9   48.60    5.00
   3   7  -8  167.85    8.56
  -3  -7  -8  155.15    8.16
   3  -7  -7  185.44    8.35
   3   7  -7  184.53    8.82
   3  -7  -6   21.97    2.74
  -3  -7  -6   41.07    3.18
  -3  -7  -5   24.95    2.80
   3  -7  -5   25.06    1.83
   3  -7  -5   28.45    2.79
  -3  -7  -4  177.76    7.93
   3  -7  -4  160.55    7.27
   3  -7  -4  163.87    7.28
   3  -7  -4  166.58    7.87
   3  -7  -3   48.29    3.46
   3  -7  -3   41.47    2.45
   3  -7  -3   46.31    2.72
  -3  -7  -2   19.62    2.44
   3  -7  -2   28.16    2.24
   3  -7  -2   23.12    1.65
   3  -7  -2   23.97    2.80
  -3  -7  -2   19.88    2.51
  -3  -7  -1  115.27    5.63
   3  -7  -1  105.86    5.39
  -3  -7  -1  112.02    5.61
   3  -7  -1  108.72    4.97
   3  -7   0 1117.73   48.04
   3  -7   0 1174.89   48.47
   3  -7   0 1184.56   48.34
  -3  -7   0 1148.67   48.46
  -3  -7   0 1156.09   48.45
   3  -7   1   99.91    5.27
   3  -7   1   94.85    4.83
   3  -7   1  103.53    5.42
  -3  -7   1  106.51    5.49
   3  -7   2   24.35    2.67
  -3  -7   2   29.78    2.85
   3  -7   2   20.96    2.66
   3  -7   2   24.72    2.00
   3  -7   3   65.07    3.93
   3  -7   3   63.01    3.44
   3  -7   3   66.66    3.97
   3  -7   4  175.41    8.20
   3  -7   4  191.72    8.38
   3  -7   4  178.84    8.09
  -3  -7   4  158.40    8.28
  -3  -7   4  163.75    8.31
   3  -7   5   23.50    2.64
   3  -7   5   21.75    2.59
  -3  -7   5   25.43    3.02
  -3  -7   5   25.41    3.06
  -3  -7   6   12.29    2.91
  -3  -7   6   16.59    2.69
   3  -7   6    8.72    2.56
   3  -7   6   11.01    2.33
   3  -7   6   14.45    2.63
  -3  -7   7  160.40    8.06
   3   7   7  141.88    7.96
   3  -7   7  154.92    7.46
  -3  -7   7  171.39    7.86
   3  -7   7  160.59    7.88
   3  -7   7  141.55    7.73
   3  -7   8  105.59    6.32
  -3  -7   8  104.42    6.12
   3  -7   8  110.35    6.41
   3   7   8  123.02    6.73
  -3  -7   8  125.44    6.70
  -3  -7   9   54.64    4.69
   3  -7   9   57.56    4.23
   3  -7   9   58.83    5.80
  -3  -7   9   55.72    4.28
  -3  -7   9   54.29    5.37
   3  -7  10   11.97    3.52
  -3  -7  10    8.41    4.56
  -3  -7  10   14.24    3.15
   3  -7  10   17.04    4.84
  -3  -7  10    9.64    3.84
   3   7  10   12.35    3.81
  -3  -7  11   52.83    5.92
   3   7  11   45.14    4.81
  -3  -7  11   51.44    4.48
   3  -7  11   48.85    4.65
  -3  -7  11   52.76    5.08
   3  -7  11   52.82    6.64
   3   7  12  127.25    7.95
   3  -7  12  124.28    7.50
  -3  -7  12  139.46    7.41
   3  -7  12  128.42    9.16
  -3  -7  12  134.19    8.65
  -3  -7  12  136.71    8.01
  -3  -7  13    0.45    5.39
  -3  -7  13   17.35    3.40
   3  -7  13    7.98    5.53
   3  -7  13    4.29    4.50
  -3  -7  13    0.29    4.72
   3  -7  13    5.07    3.39
  -3  -7  14   35.96    6.11
   3  -7  14   34.39    6.00
   3  -7  15   20.46    5.63
  -3  -7  15   18.94    5.51
  -3  -7  16   36.69    5.56
   3  -7  16   36.11    5.39
   3  -7  16   42.11    5.71
  -3  -7  17   12.03    4.73
   3  -7  17   15.26    4.48
   3  -7  17   14.00    4.42
  -3  -7  18   10.13    4.14
   3  -7  18    7.03    3.73
  -3  -7  19   11.15    3.56
   3  -7  19   11.95    2.89
  -3  -7  20   22.19    2.81
  -3  -8 -19    5.99    3.09
  -3  -8 -19    1.19    2.30
   3  -8 -19    1.67    2.36
  -3   8 -19    1.77    3.22
   3   8 -19    5.12    3.21
  -3  -8 -18   23.92    4.17
   3   8 -18   24.55    4.38
  -3   8 -18   25.06    4.48
   3  -8 -18   17.43    3.48
  -3  -8 -18   18.95    3.62
  -3   8 -17    9.80    4.81
   3  -8 -17    7.16    3.58
   3   8 -17   10.78    4.72
  -3  -8 -17   11.01    4.59
  -3  -8 -17    8.12    4.06
   3  -8 -17    7.95    3.95
   3   8 -16   23.75    5.55
   3  -8 -16   16.21    4.09
  -3  -8 -16   26.07    3.99
  -3  -8 -16   20.28    4.79
   3  -8 -15    0.10    4.23
   3   8 -15    5.54    5.59
  -3  -8 -15   -0.12    4.97
  -3  -8 -15    0.87    4.37
  -3  -8 -14   14.96    4.98
  -3  -8 -14   16.87    4.97
  -3  -8 -14   18.10    4.89
   3  -8 -14   15.41    4.42
  -3  -8 -13   10.58    4.84
  -3  -8 -13    4.68    5.36
   3  -8 -13    7.65    4.49
  -3  -8 -13    9.88    5.00
   3   8 -12   15.30    5.29
  -3  -8 -12    9.67    4.46
  -3  -8 -12   16.27    5.28
  -3  -8 -11   11.91    5.23
   3   8 -11   16.01    5.65
  -3  -8 -11   11.17    4.64
  -3  -8 -11   14.16    4.34
  -3  -8 -11   17.73    3.85
  -3  -8 -11   13.41    4.70
  -3  -8 -10   48.33    5.15
  -3  -8 -10   61.65    5.68
  -3  -8 -10   60.62    5.89
  -3  -8 -10   60.91    5.88
  -3  -8 -10   57.04    4.72
  -3  -8  -9   59.15    6.09
   3   8  -9   56.06    5.62
  -3  -8  -9   63.12    5.15
  -3  -8  -9   70.47    4.89
  -3  -8  -9   61.25    5.97
  -3  -8  -9   65.44    5.53
  -3  -8  -8  104.44    6.80
  -3  -8  -8  103.89    6.56
  -3  -8  -8  105.51    7.31
  -3  -8  -8  111.81    6.32
   3   8  -8  102.07    7.17
   3   8  -8  115.71    6.89
  -3  -8  -8  111.92    6.72
  -3  -8  -7  221.21   10.15
   3   8  -7  197.90   10.50
   3   8  -7  212.93   10.40
  -3  -8  -7  210.98   10.72
  -3  -8  -7  199.93   10.68
   3  -8  -6   53.45    3.88
  -3  -8  -6   52.31    3.88
  -3  -8  -5   56.17    3.98
   3  -8  -5   60.99    4.05
   3  -8  -4  110.18    6.08
  -3  -8  -4  120.58    6.14
  -3  -8  -3   65.44    3.95
   3  -8  -3   61.62    4.07
   3  -8  -3   54.74    3.35
   3  -8  -2   69.53    3.91
   3  -8  -2   74.91    4.55
  -3  -8  -2   74.35    4.34
  -3  -8  -1  154.88    7.62
   3  -8  -1  164.14    7.48
  -3  -8  -1  154.69    7.65
  -3  -8   0   28.14    2.80
   3  -8   0   22.24    2.93
   3  -8   0   23.15    2.56
  -3  -8   0   27.08    2.82
   3  -8   1  155.66    7.46
  -3  -8   1  165.86    7.38
   3  -8   1  151.71    7.23
  -3  -8   1  164.23    7.47
  -3  -8   2   72.02    4.31
   3  -8   2   64.99    3.69
  -3  -8   2   74.26    4.49
   3  -8   2   75.40    4.44
   3  -8   2   79.91    4.42
   3  -8   3   64.61    3.59
  -3  -8   3   61.01    4.18
   3  -8   3   64.22    4.25
   3  -8   3   67.56    4.26
  -3  -8   4  117.48    6.52
   3  -8   4  130.96    6.64
   3  -8   4  129.88    6.54
   3  -8   4  130.10    6.24
   3  -8   5   57.32    4.31
   3  -8   5   59.64    3.84
  -3  -8   5   60.46    4.26
  -3  -8   5   58.24    4.10
   3  -8   5   58.79    4.02
   3  -8   6   51.95    3.72
  -3  -8   6   53.08    4.05
  -3  -8   6   47.35    3.98
   3  -8   6   46.45    3.62
   3  -8   7  215.58   10.36
   3   8   7  213.54   10.69
   3  -8   7  215.12   11.33
  -3  -8   7  207.05   10.48
  -3  -8   7  205.41   10.38
   3  -8   7  225.62   10.28
  -3  -8   8   95.90    6.22
  -3  -8   8   99.56    6.71
   3  -8   8  103.01    7.56
  -3  -8   8  104.24    6.85
   3  -8   8   94.40    5.88
  -3  -8   8   91.45    5.84
   3  -8   8  103.51    6.06
  -3  -8   9   58.78    5.52
  -3  -8   9   70.73    5.07
  -3  -8   9   57.85    4.86
   3  -8   9   64.55    5.99
  -3  -8   9   63.39    5.71
   3  -8   9   69.29    5.07
   3  -8   9   56.79    4.84
   3   8  10   83.01    6.31
  -3  -8  10   88.94    5.92
  -3  -8  10   84.49    6.41
  -3  -8  10   95.67    6.81
   3  -8  10   90.20    7.30
   3  -8  10   81.65    5.85
  -3  -8  10   93.90    6.21
   3  -8  10   83.41    5.83
   3  -8  11   14.40    3.59
   3  -8  11   13.60    4.63
   3  -8  11   15.09    6.02
  -3  -8  11   16.85    3.59
  -3  -8  11   17.60    4.48
  -3  -8  11   20.60    5.37
   3   8  11   10.69    4.03
   3  -8  11   16.68    3.94
  -3  -8  12   27.47    4.92
  -3  -8  12   25.01    3.85
  -3  -8  12   28.11    5.78
   3  -8  12   31.59    5.07
   3  -8  12   29.24    4.44
   3  -8  12   23.42    4.28
   3  -8  12   27.65    6.34
  -3  -8  13    4.96    4.13
   3  -8  13    5.75    3.39
   3  -8  13    7.47    4.69
  -3  -8  13    8.53    5.32
   3  -8  13    5.66    5.52
   3  -8  13    3.02    3.95
  -3  -8  13    3.32    3.49
  -3  -8  14   46.28    5.87
   3  -8  14   37.69    5.18
   3  -8  14   35.19    6.10
   3  -8  15    1.11    5.11
   3  -8  15    8.65    4.58
  -3  -8  15    6.15    5.06
   3  -8  16   25.05    4.36
   3  -8  16   28.83    4.99
  -3  -8  16   31.47    5.02
  -3  -8  17    7.00    4.15
   3  -8  17   10.72    3.47
   3  -8  17   12.91    4.09
  -3  -8  18   33.24    3.95
   3  -8  18   29.12    3.16
  -3  -8  19    5.27    2.64
   3   9 -19    0.39    2.52
  -3   9 -19    0.18    2.67
  -3  -9 -18  289.43   12.91
   3   9 -18  307.09   13.24
  -3   9 -18  311.41   13.33
  -3  -9 -17    8.20    3.42
  -3  -9 -17    6.74    3.91
   3   9 -17   15.98    4.39
   3  -9 -17    6.84    2.89
   3  -9 -16  295.37   14.48
  -3  -9 -16  320.12   14.88
  -3  -9 -15   21.79    4.69
  -3   9 -15   19.20    5.25
  -3  -9 -15   19.60    4.23
  -3  -9 -14  538.81   24.28
  -3  -9 -14  548.92   24.43
  -3  -9 -13   10.00    4.93
   3   9 -13   11.77    5.53
  -3  -9 -13   16.42    4.47
  -3  -9 -13    9.41    5.09
  -3  -9 -12  416.00   19.14
  -3  -9 -12  387.16   18.87
   3   9 -12  429.91   19.61
  -3  -9 -11   84.68    6.46
  -3  -9 -11   68.75    6.31
  -3  -9 -11   80.47    6.76
  -3  -9 -11   68.59    5.89
   3   9 -11   69.75    6.91
  -3  -9 -10  445.16   20.73
  -3  -9 -10  435.67   20.41
  -3  -9 -10  450.39   20.28
  -3  -9 -10  454.02   20.84
  -3  -9 -10  464.52   20.95
   3   9 -10  448.19   20.91
   3   9  -9  109.64    7.98
  -3  -9  -9  107.03    6.40
  -3  -9  -9  103.12    7.11
  -3  -9  -9  107.85    6.77
  -3  -9  -9  101.68    7.66
  -3  -9  -9  109.85    7.64
  -3  -9  -8  902.27   38.92
   3   9  -8 1002.25   39.63
  -3  -9  -8  819.36   38.89
  -3  -9  -8  856.98   39.25
  -3  -9  -8  882.95   39.33
  -3  -9  -8  891.52   39.22
   3   9  -8 1032.55   39.47
  -3  -9  -7  364.82   15.89
   3   9  -7  353.80   16.53
  -3  -9  -7  356.66   16.54
  -3  -9  -7  351.95   16.54
   3  -9  -7  333.67   16.10
  -3  -9  -7  362.45   16.34
  -3  -9  -7  312.30   15.86
   3   9  -7  359.51   16.31
   3   9  -6  994.50   41.11
  -3  -9  -6  914.69   40.95
  -3  -9  -6  935.87   40.59
  -3  -9  -6  961.08   41.14
   3  -9  -5  155.54    7.67
  -3  -9  -5  140.11    8.27
  -3  -9  -5  148.65    8.41
  -3  -9  -5  137.12    7.42
  -3  -9  -4  988.29   42.68
   3  -9  -4 1019.04   42.76
   3  -9  -3  166.28    8.30
  -3  -9  -3  162.63    8.13
   3  -9  -2 1101.61   43.62
  -3  -9  -2 1002.37   43.43
   3  -9  -2  990.27   43.16
  -3  -9  -1   66.94    4.57
  -3  -9  -1   75.57    4.62
  -3  -9   0  808.08   33.93
  -3  -9   0  800.22   33.95
   3  -9   0  751.20   33.98
   3  -9   0  809.43   33.83
   3  -9   1   83.89    5.13
   3  -9   1   78.28    4.79
  -3  -9   1   85.05    4.92
  -3  -9   1   84.03    4.94
  -3  -9   2 1071.83   45.63
   3  -9   2 1086.96   45.63
   3  -9   2 1064.72   45.68
  -3  -9   2 1078.22   45.70
   3  -9   3  159.68    8.13
   3  -9   3  174.18    8.17
  -3  -9   3  158.38    8.12
  -3  -9   3  154.71    7.96
   3  -9   4  953.92   40.21
   3  -9   4  969.37   40.18
  -3  -9   4  903.00   40.09
  -3  -9   5  142.33    8.10
  -3  -9   5  138.55    7.28
  -3  -9   5  129.01    7.23
   3  -9   5  147.09    7.31
   3  -9   5  141.31    8.64
   3  -9   5  132.44    7.11
   3  -9   6  898.70   40.23
   3  -9   6  932.86   40.59
  -3  -9   6  966.24   40.63
  -3  -9   6  953.19   40.72
  -3  -9   6  982.46   41.05
   3  -9   6  966.00   41.28
  -3  -9   6  970.58   40.59
  -3  -9   7  340.90   15.95
   3   9   7  332.30   16.10
  -3  -9   7  344.83   16.23
   3  -9   7  368.55   16.76
  -3  -9   7  340.62   15.73
  -3  -9   7  341.34   15.76
   3  -9   7  338.99   15.42
   3  -9   8  816.90   37.61
  -3  -9   8  886.44   38.10
  -3  -9   8  904.64   37.91
   3  -9   8  896.83   37.97
  -3  -9   8  910.00   38.30
  -3  -9   8  869.04   37.91
   3  -9   8  899.48   38.63
  -3  -9   9  123.30    7.59
  -3  -9   9  113.64    6.97
   3  -9   9  110.35    6.55
   3  -9   9  105.19    6.99
   3  -9   9   95.77    7.78
  -3  -9   9  123.45    7.03
  -3  -9   9  118.10    7.58
  -3  -9  10  399.66   17.94
  -3  -9  10  403.67   17.90
   3   9  10  329.42   17.46
   3  -9  10  387.98   18.40
  -3  -9  10  383.27   17.47
   3  -9  10  357.03   17.33
   3  -9  10  397.28   17.58
  -3  -9  10  398.73   17.69
   3  -9  11   72.96    6.05
   3  -9  11   76.29    7.75
  -3  -9  11   85.41    6.59
  -3  -9  11   82.27    5.62
  -3  -9  11   86.84    6.27
  -3  -9  11   86.98    6.87
  -3  -9  12  368.53   17.60
   3  -9  12  370.44   18.14
   3  -9  13   11.22    5.56
  -3  -9  13   13.37    5.21
   3  -9  14  546.69   24.42
   3  -9  14  514.03   23.64
  -3  -9  14  551.71   24.14
   3  -9  15   23.44    5.24
  -3  -9  15   24.61    4.91
  -3  -9  16  348.03   15.64
   3  -9  16  323.42   15.69
  -3  -9  17   16.53    3.65
   3  -9  17   12.94    3.66
  -3  -9  18  256.06   11.66
  -3  -9  19    3.72    1.78
   3  10 -18   99.90    5.71
  -3 -10 -17    1.77    2.45
  -3 -10 -17    7.23    3.07
  -3  10 -17    8.49    3.97
  -3  10 -16  126.10    7.88
  -3 -10 -16  132.17    7.28
  -3 -10 -16  133.33    7.09
  -3 -10 -15    3.97    3.41
  -3  10 -15   -0.85    4.62
  -3 -10 -15   -5.56    3.90
   3  10 -15    0.12    4.70
  -3 -10 -14  232.87   11.05
  -3 -10 -14  202.77   10.76
   3  10 -14  209.70   11.54
  -3  10 -14  212.33   11.43
  -3  10 -13    6.56    5.23
  -3 -10 -13    6.21    4.75
  -3 -10 -13   10.64    4.69
   3  10 -13   18.01    5.78
  -3 -10 -12  170.78    9.49
   3  10 -12  159.70    9.73
  -3 -10 -12  150.79    8.72
  -3 -10 -11   39.37    5.28
  -3 -10 -11   36.34    5.88
   3  10 -11   34.11    6.10
  -3 -10 -11   40.82    5.57
  -3 -10 -11   36.11    4.57
  -3 -10 -10  256.51   13.56
  -3 -10 -10  305.25   14.21
  -3 -10 -10  281.76   14.18
   3  10 -10  291.91   14.49
  -3 -10 -10  300.78   14.40
  -3 -10  -9    5.49    4.59
  -3 -10  -9    5.11    4.62
  -3 -10  -9    1.82    5.41
  -3 -10  -9    7.31    3.65
   3  10  -9    0.30    5.49
  -3 -10  -8  640.64   27.43
  -3 -10  -8  555.29   26.55
  -3 -10  -8  632.66   27.24
  -3 -10  -8  642.67   27.13
  -3 -10  -8  598.82   26.58
   3  10  -8  595.88   27.34
   3 -10  -7   39.91    5.16
   3  10  -7   43.44    5.21
   3  10  -7   37.85    5.30
  -3 -10  -7   38.76    3.94
  -3 -10  -7   48.05    5.13
  -3 -10  -7   41.91    5.60
  -3 -10  -7   35.21    6.07
   3  10  -6  447.95   20.39
  -3 -10  -6  445.78   20.51
  -3 -10  -6  440.07   19.80
  -3 -10  -6  452.87   20.71
   3 -10  -6  442.18   20.33
   3  10  -6  439.89   20.40
   3 -10  -5   22.02    4.83
   3  10  -5   15.38    4.88
  -3 -10  -5   16.12    4.18
  -3 -10  -5   15.51    3.03
  -3 -10  -5   15.38    4.65
   3  10  -4  306.69   14.13
   3 -10  -4  303.81   14.24
  -3 -10  -4  284.37   13.44
  -3 -10  -4  278.20   14.01
  -3 -10  -4  290.74   14.56
   3 -10  -3   10.97    3.21
  -3 -10  -3   12.34    4.20
  -3 -10  -3   17.70    2.96
   3 -10  -3   13.35    4.79
   3 -10  -2 1119.97   47.53
   3 -10  -2 1085.24   46.58
  -3 -10  -2 1107.74   46.91
  -3 -10  -2 1078.33   47.33
   3 -10  -2 1138.10   47.10
  -3 -10  -1    4.69    2.71
   3 -10  -1    1.99    2.35
  -3 -10  -1    3.14    4.72
   3 -10  -1    1.04    4.78
   3 -10   0 1825.55   76.72
  -3 -10   0 1819.72   76.54
   3 -10   0 1814.56   77.13
  -3 -10   0 1834.22   76.55
  -3 -10   0 1807.92   77.14
   3 -10   0 1810.09   76.43
  -3 -10   1    1.14    2.72
   3 -10   1    7.19    4.66
   3 -10   1    2.31    2.63
  -3 -10   1    1.55    4.83
   3 -10   1    5.65    3.01
  -3 -10   1    2.51    2.99
  -3 -10   2 1085.28   46.01
  -3 -10   2 1080.16   46.55
   3 -10   2 1097.00   45.94
   3 -10   2 1084.41   46.08
   3 -10   2 1065.08   46.58
  -3 -10   2 1061.18   45.88
   3 -10   3    9.30    4.87
  -3 -10   3   13.80    3.68
  -3 -10   3   12.34    4.94
   3 -10   3    8.27    3.04
  -3 -10   3   11.16    3.36
  -3 -10   3   11.14    2.93
   3 -10   3   10.21    3.06
  -3 -10   4  347.36   15.90
  -3 -10   4  363.74   16.17
  -3 -10   4  342.60   16.18
   3 -10   4  355.63   16.11
  -3 -10   4  344.79   16.81
   3 -10   5   17.01    3.78
  -3 -10   5   19.26    3.47
  -3 -10   5   15.63    5.27
   3 -10   5   11.37    4.82
  -3 -10   5   16.97    3.92
   3 -10   6  555.51   25.12
  -3 -10   6  558.19   24.19
  -3 -10   6  555.02   24.32
   3  10   6  533.19   24.74
   3 -10   6  566.52   24.32
  -3 -10   6  537.13   24.34
  -3 -10   6  525.14   24.71
  -3 -10   7   45.91    4.74
  -3 -10   7   40.73    5.67
   3  10   7   39.94    5.69
  -3 -10   7   38.52    4.11
   3 -10   7   44.46    4.54
  -3 -10   7   44.14    4.88
   3 -10   7   40.82    6.22
  -3 -10   8  642.89   28.50
  -3 -10   8  653.62   28.29
  -3 -10   8  627.48   28.37
  -3 -10   8  639.84   28.75
   3 -10   8  667.12   29.26
   3 -10   9    7.24    4.29
  -3 -10   9    5.16    4.63
  -3 -10   9    3.88    3.38
  -3 -10   9    4.24    4.98
   3 -10   9    4.25    5.50
  -3 -10   9    4.74    3.89
   3 -10  10  289.28   14.17
  -3 -10  10  285.93   14.37
  -3 -10  10  290.15   14.02
   3 -10  10  302.71   15.12
  -3 -10  10  282.28   13.89
  -3 -10  10  306.64   14.33
   3 -10  11   39.40    6.80
  -3 -10  11   37.98    5.47
  -3 -10  11   45.79    5.37
  -3 -10  12  194.78   10.09
  -3 -10  12  178.28    9.95
   3 -10  12  180.25   10.91
  -3 -10  13    5.67    4.46
   3 -10  13    4.65    5.17
   3 -10  14  212.81   11.27
  -3 -10  14  208.00   10.77
  -3 -10  15    0.57    3.63
   3 -10  15   -2.47    4.51
   3 -10  16  146.91    8.40
  -3 -10  16  171.46    8.22
  -3 -10  17    4.06    2.60
   3 -10  17    5.44    2.81
  -3 -10  18   97.34    4.79
  -3  11 -17    2.80    3.11
  -3  11 -16    8.40    3.75
  -3 -11 -16   16.33    2.78
   3  11 -16    5.19    3.68
  -3 -11 -16   15.12    2.59
  -3 -11 -15    5.48    3.28
  -3  11 -15    6.75    4.25
  -3 -11 -15    1.82    3.25
   3  11 -15    5.32    4.37
  -3  11 -14   42.06    5.34
  -3 -11 -14   45.26    4.35
   3  11 -14   37.43    5.33
  -3 -11 -14   46.64    4.56
  -3 -11 -13    5.20    4.18
  -3  11 -13   -2.46    5.00
  -3 -11 -13    0.63    4.20
   3  11 -13    3.46    4.86
   3  11 -12   16.45    5.67
  -3 -11 -12   16.76    4.76
  -3 -11 -12   17.41    4.91
  -3  11 -12   11.36    5.41
   3  11 -11   49.29    6.10
  -3  11 -11   43.53    5.73
  -3 -11 -11   39.84    4.28
  -3 -11 -11   47.45    5.91
   3  11 -10   16.40    5.66
  -3 -11 -10   20.04    4.76
  -3 -11 -10   13.69    3.46
  -3 -11 -10   16.69    5.05
  -3  11 -10   13.00    5.16
  -3 -11 -10   15.43    5.30
   3  11  -9    3.46    5.18
  -3 -11  -9    5.91    4.49
  -3 -11  -9    9.15    5.16
  -3 -11  -9    5.87    5.43
   3 -11  -8   26.14    4.90
  -3 -11  -8   15.95    4.59
  -3 -11  -8   21.82    5.10
   3  11  -8   17.19    5.47
  -3 -11  -8   17.30    5.58
   3  11  -7   35.71    5.70
   3 -11  -7   39.76    5.38
  -3 -11  -7   32.25    5.76
  -3 -11  -7   39.82    5.12
  -3 -11  -7   37.40    5.38
   3  11  -7   35.31    5.87
  -3 -11  -6  194.87   10.23
   3  11  -6  200.16   10.60
  -3 -11  -6  186.24   10.42
   3 -11  -6  198.56   10.55
   3  11  -6  171.59   10.38
  -3 -11  -6  185.97   10.76
   3  11  -5   74.33    6.50
  -3 -11  -5   65.65    6.04
  -3 -11  -5   62.60    6.73
   3 -11  -5   69.01    6.34
   3  11  -5   72.74    6.39
   3 -11  -4  116.43    7.95
  -3 -11  -4  115.75    6.55
  -3 -11  -4  121.48    7.85
  -3 -11  -4  119.57    8.47
   3 -11  -3  134.79    7.85
  -3 -11  -3  147.83    8.65
   3 -11  -3  138.24    8.68
  -3 -11  -3  127.20    7.09
   3 -11  -2  140.92    8.47
   3 -11  -2  131.29    7.78
  -3 -11  -2  127.92    8.06
  -3 -11  -2  126.52    6.97
  -3 -11  -1   93.98    5.69
  -3 -11  -1  106.35    7.32
   3 -11  -1  100.10    7.63
   3 -11  -1   96.36    6.57
  -3 -11  -1   98.90    7.41
  -3 -11   0  167.37   10.09
   3 -11   0  177.22   10.34
   3 -11   0  170.76    8.61
  -3 -11   0  178.66    8.73
   3 -11   1  101.13    7.28
  -3 -11   1   94.20    5.93
  -3 -11   1  100.02    7.53
   3 -11   1   95.76    5.77
  -3 -11   1   98.28    5.78
   3 -11   2  124.29    7.37
  -3 -11   2  151.56    7.49
  -3 -11   2  151.85    7.78
  -3 -11   2  141.32    8.67
   3 -11   2  121.87    8.85
   3 -11   3  126.81    7.22
  -3 -11   3  137.59    7.12
   3 -11   3  130.89    8.54
  -3 -11   3  127.01    7.37
  -3 -11   3  125.01    8.70
   3 -11   4  114.01    7.07
  -3 -11   4  124.54    6.85
  -3 -11   4  124.92    7.38
  -3 -11   4  120.75    8.45
  -3 -11   4  120.86    7.29
   3  11   5   62.92    6.19
  -3 -11   5   75.79    6.76
  -3 -11   5   63.30    5.23
   3 -11   5   62.30    5.14
  -3 -11   5   62.40    5.49
  -3 -11   5   61.07    4.71
  -3 -11   6  192.11    9.80
   3 -11   6  203.47   10.27
  -3 -11   6  194.33   11.14
   3  11   6  204.92   11.20
  -3 -11   6  191.17   10.17
   3 -11   6  186.66   11.14
  -3 -11   7   40.73    6.10
  -3 -11   7   41.46    4.52
  -3 -11   7   37.60    4.24
  -3 -11   7   37.13    4.89
   3 -11   7   35.49    6.28
   3 -11   7   33.10    4.82
  -3 -11   8   22.07    4.30
  -3 -11   8   26.72    3.97
  -3 -11   8   24.59    5.47
   3 -11   8   18.60    6.28
   3 -11   8   26.08    4.35
  -3 -11   8   34.79    4.72
  -3 -11   9    6.09    4.97
   3 -11   9    8.26    5.75
  -3 -11   9    5.18    4.49
   3 -11  10    9.37    5.70
  -3 -11  10   14.99    5.22
  -3 -11  10    7.48    4.53
  -3 -11  11   40.40    5.03
  -3 -11  11   43.62    5.40
  -3 -11  12   38.04    4.81
   3 -11  12   29.55    6.25
  -3 -11  12   34.33    4.89
   3 -11  13    4.98    5.01
  -3 -11  13    7.50    3.89
   3 -11  14   62.48    5.81
  -3 -11  14   63.26    4.87
  -3 -11  15    6.36    3.05
   3 -11  15    7.60    3.83
  -3 -11  16   13.50    2.54
   3 -11  16   12.35    3.10
   3  12 -16   30.65    3.43
  -3  12 -16   32.06    3.49
  -3 -12 -15    3.47    2.18
   3  12 -15    3.32    3.38
  -3  12 -15    3.08    3.63
  -3 -12 -15    2.33    2.13
  -3 -12 -14   64.14    4.41
   3  12 -14   60.70    5.34
  -3  12 -14   66.05    5.44
  -3 -12 -13    2.41    3.50
  -3 -12 -13    2.92    3.42
   3  12 -13    4.47    4.39
  -3  12 -13   -1.60    4.37
   3  12 -12  134.14    8.44
  -3 -12 -12  135.05    7.67
  -3 -12 -12  129.45    7.75
  -3  12 -12  141.46    8.45
   3  12 -11   -1.89    5.08
  -3  12 -11    3.20    4.73
  -3 -12 -11    0.91    4.58
  -3  12 -10  196.64   11.17
  -3 -12 -10  215.26   11.14
  -3 -12 -10  208.18   10.98
   3  12 -10  211.04   11.55
  -3 -12  -9   28.91    5.65
  -3 -12  -9   31.70    4.57
   3  12  -9   34.18    5.71
  -3 -12  -9   27.50    5.40
  -3  12  -9   31.17    5.44
  -3 -12  -8   88.01    6.31
   3  12  -8   90.93    7.37
  -3 -12  -8   91.87    7.17
  -3  12  -8  103.13    7.14
   3 -12  -8   71.97    6.55
  -3 -12  -8   96.07    7.40
  -3 -12  -7    0.72    5.22
  -3  12  -7    1.34    4.70
   3 -12  -7    7.49    4.77
   3  12  -7    3.44    5.10
  -3 -12  -7    5.18    4.91
  -3 -12  -7    7.19    4.10
  -3 -12  -6  154.77    9.58
   3  12  -6  147.17    9.14
   3 -12  -6  149.42    9.14
  -3 -12  -6  154.56    9.35
  -3 -12  -6  147.95    8.59
   3 -12  -5   29.33    5.84
   3  12  -5   37.01    5.96
  -3 -12  -5   32.19    5.96
  -3 -12  -5   29.70    4.59
   3  12  -5   44.40    5.25
  -3 -12  -5   29.03    5.52
  -3 -12  -4  791.13   34.76
   3 -12  -4  797.70   34.85
  -3 -12  -4  760.53   34.89
   3  12  -4  810.14   35.04
  -3 -12  -3   28.55    5.74
   3 -12  -3   27.04    4.41
   3 -12  -3   29.40    5.97
  -3 -12  -2  707.09   31.14
   3 -12  -2  706.33   31.33
   3 -12  -2  692.09   30.77
   3 -12  -1   14.93    5.38
   3 -12  -1   20.03    4.56
  -3 -12  -1    8.86    4.69
  -3 -12  -1   16.84    5.92
   3 -12   0  356.33   17.34
   3 -12   0  384.47   18.00
  -3 -12   0  370.37   17.65
  -3 -12   0  374.53   17.92
   3 -12   1   11.20    5.75
  -3 -12   1   14.16    6.12
   3 -12   1   15.36    3.33
   3 -12   2  731.72   33.19
  -3 -12   2  770.78   32.46
   3 -12   2  716.49   32.27
  -3 -12   2  773.54   33.24
  -3 -12   3   29.96    6.27
  -3 -12   3   27.58    4.11
   3 -12   3   23.99    6.15
   3 -12   3   27.74    3.95
  -3 -12   4  743.67   32.20
   3  12   4  741.92   32.85
   3 -12   4  722.13   32.06
  -3 -12   4  742.53   32.85
   3  12   5   37.58    5.64
  -3 -12   5   33.20    4.74
  -3 -12   5   39.28    6.33
   3 -12   5   34.03    4.10
  -3 -12   6  153.52    9.55
  -3 -12   6  141.44    8.65
   3 -12   6  159.93    8.67
   3 -12   6  170.48   10.20
  -3 -12   7   12.62    4.24
   3 -12   7   12.94    6.04
  -3 -12   7    2.35    5.74
  -3 -12   8  108.59    6.87
  -3 -12   8  107.14    7.79
   3 -12   8  101.45    8.25
  -3 -12   9   32.35    5.66
   3 -12   9   33.31    6.21
  -3 -12   9   31.66    4.64
  -3 -12  10  236.14   11.61
  -3 -12  10  237.02   12.02
   3 -12  10  230.71   12.66
  -3 -12  11    3.27    4.30
  -3 -12  11    4.54    3.81
   3 -12  11   -1.27    5.35
   3 -12  12  155.47    8.95
  -3 -12  12  158.66    7.96
  -3 -12  12  136.21    8.11
  -3 -12  13    3.14    3.12
   3 -12  13   -1.33    4.52
  -3 -12  14   62.91    4.23
   3 -12  14   71.18    5.24
   3 -12  15    2.48    3.00
  -3  13 -15    2.34    2.50
   3  13 -15    1.91    2.43
  -3  13 -14  282.56   12.27
   3  13 -14  244.55   12.13
   3  13 -13    5.75    3.76
  -3 -13 -13    3.62    2.46
  -3 -13 -13    2.55    2.57
  -3  13 -13   -1.14    3.81
  -3 -13 -12  432.64   19.62
   3  13 -12  423.76   20.09
  -3  13 -12  461.74   20.23
  -3 -13 -12  464.84   19.63
  -3 -13 -11   18.71    3.90
  -3  13 -11   20.90    4.73
   3  13 -11   17.69    4.70
  -3 -13 -11   23.37    4.17
  -3  13 -10  532.72   24.26
   3  13 -10  522.52   24.23
  -3 -13 -10  558.78   24.05
   3  13  -9    5.45    4.71
  -3 -13  -9   10.22    4.43
  -3  13  -9    5.96    4.70
  -3 -13  -9   10.90    4.67
   3  13  -8  639.29   29.11
   3 -13  -8  650.47   28.67
  -3 -13  -8  712.85   29.12
  -3 -13  -8  613.44   28.55
  -3 -13  -8  683.12   29.17
   3  13  -7   13.54    5.00
  -3 -13  -7   18.60    5.61
  -3 -13  -7   11.84    3.72
   3 -13  -7   15.61    4.64
  -3 -13  -7   11.04    4.77
   3 -13  -6 1280.56   53.57
  -3 -13  -6 1323.33   53.72
  -3 -13  -6 1132.57   53.14
  -3 -13  -6 1316.94   53.84
  -3 -13  -5    2.17    3.72
   3 -13  -5    2.85    5.08
  -3 -13  -5    2.47    4.70
  -3 -13  -5   -1.16    5.43
   3 -13  -4  899.12   37.47
  -3 -13  -4  775.31   36.78
  -3 -13  -4  896.77   37.44
  -3 -13  -4  881.18   37.57
   3 -13  -3   18.94    5.80
  -3 -13  -3   17.06    5.00
  -3 -13  -2  827.51   36.01
   3 -13  -2  758.57   35.45
  -3 -13  -1   88.38    7.52
   3 -13  -1   93.69    7.73
   3 -13  -1   86.35    6.40
  -3 -13  -1   90.22    7.03
   3 -13   0  799.81   37.52
  -3 -13   0  907.62   37.99
   3 -13   0  901.17   38.19
  -3 -13   0  874.91   38.10
   3 -13   1   96.58    7.74
  -3 -13   1   86.64    7.88
   3 -13   1   88.01    6.61
  -3 -13   1   82.78    7.02
   3 -13   2  897.87   39.30
  -3 -13   2  887.06   39.25
  -3 -13   3   18.98    5.87
   3 -13   3   15.75    6.28
  -3 -13   4  927.07   40.68
  -3 -13   5    6.26    5.48
  -3 -13   6 1249.28   54.40
   3 -13   6 1280.64   54.65
   3 -13   7   13.19    5.94
  -3 -13   7   14.93    5.68
  -3 -13   8  672.83   29.74
   3 -13   8  666.47   30.02
  -3 -13   9   15.95    4.91
   3 -13   9   12.02    5.45
   3 -13  10  557.03   25.19
  -3 -13  10  560.32   24.78
   3 -13  11   19.76    4.87
  -3 -13  11   19.73    4.03
   3 -13  12  417.70   18.36
  -3 -13  12  389.93   17.67
   3 -13  13    6.03    3.57
   3 -13  14  236.71   10.94
   3  14 -13    5.17    2.68
  -3 -14 -12   74.14    4.35
  -3  14 -12   91.94    5.43
  -3 -14 -12   80.65    4.27
   3  14 -12   89.57    5.32
  -3  14 -11    2.45    3.86
   3  14 -11    3.86    3.62
  -3 -14 -11    7.07    2.96
  -3 -14 -11    5.95    2.66
  -3 -14 -10   95.87    5.96
   3  14 -10   90.13    6.24
   3  14  -9   15.77    4.31
  -3 -14  -9   22.69    4.32
   3  14  -8   55.93    5.32
  -3 -14  -8   48.34    4.89
  -3 -14  -8   58.55    5.50
  -3 -14  -7   43.51    4.96
  -3 -14  -7   39.63    3.96
  -3 -14  -7   46.84    5.38
   3 -14  -7   41.50    4.72
  -3 -14  -6   50.10    5.96
  -3 -14  -6   47.97    4.26
  -3 -14  -6   46.46    5.30
   3 -14  -6   51.72    5.28
  -3 -14  -5   48.84    5.41
  -3 -14  -5   47.31    6.14
  -3 -14  -5   47.61    4.22
   3 -14  -5   62.08    5.68
   3 -14  -4  108.02    7.34
  -3 -14  -4  111.18    7.23
  -3 -14  -4   86.98    5.95
  -3 -14  -4   89.01    7.52
   3 -14  -3   44.76    5.92
  -3 -14  -3   43.15    4.31
  -3 -14  -3   48.24    5.65
  -3 -14  -2  185.76   10.46
   3 -14  -2  192.74   10.79
  -3 -14  -1   35.69    5.47
  -3 -14  -1   29.16    5.69
   3 -14  -1   33.64    5.90
   3 -14  -1   23.84    4.07
   3 -14   0  214.11   11.14
   3 -14   0  221.42   12.10
  -3 -14   0  215.44   12.04
  -3 -14   0  236.64   11.78
  -3 -14   1   29.40    5.24
  -3 -14   1   32.88    5.86
   3 -14   1   27.95    5.91
   3 -14   1   28.66    4.63
  -3 -14   2  174.81   10.08
  -3 -14   2  160.68    9.54
   3 -14   2  163.94   10.15
   3 -14   2  162.23    9.14
   3 -14   3   46.09    5.22
  -3 -14   3   43.03    6.09
  -3 -14   3   43.96    5.72
   3 -14   3   42.84    6.22
  -3 -14   4   85.07    7.18
  -3 -14   5   58.00    6.33
   3 -14   6   39.41    6.01
  -3 -14   6   44.05    6.01
   3 -14   7   48.64    5.82
  -3 -14   7   45.14    5.54
  -3 -14   8   89.81    6.45
   3 -14   8   80.86    6.77
   3 -14   9   21.80    5.02
  -3 -14   9   21.96    4.31
  -3 -14  10  120.28    6.77
   3 -14  10  115.18    7.34
  -3 -14  11    9.74    2.98
   3 -14  11    9.12    3.94
   3 -14  12   90.72    5.56
   3 -14  13    8.81    2.65
  -3 -15 -10    2.39    2.42
  -3 -15 -10    1.40    1.83
  -3 -15  -9    5.41    3.13
  -3 -15  -8    2.85    3.56
  -3 -15  -7    3.21    3.74
  -3 -15  -7    4.91    3.25
  -3 -15  -6    7.60    3.67
   3 -15  -6    6.00    3.47
  -3 -15  -6   10.16    4.27
  -3 -15  -5   -2.70    4.49
  -3 -15  -5    0.68    3.69
   3 -15  -5    2.72    3.82
  -3 -15  -4   21.32    4.27
   3 -15  -4   12.52    4.32
  -3 -15  -4   17.72    4.83
  -3 -15  -3    2.51    4.79
   3 -15  -3    7.78    4.64
  -3 -15  -3    5.48    4.12
  -3 -15  -2    3.21    4.25
   3 -15  -2    5.97    4.71
   3 -15  -1   14.06    4.82
  -3 -15  -1   15.83    4.46
   3 -15   0    4.48    4.97
  -3 -15   0   -3.44    4.31
  -3 -15   0    1.39    4.83
  -3 -15   1   15.07    4.96
   3 -15   1   15.25    5.02
   3 -15   1   14.30    3.51
  -3 -15   1    7.62    4.60
   3 -15   2   11.42    5.09
   3 -15   2    8.42    3.64
  -3 -15   2    8.06    4.37
  -3 -15   2   11.28    4.95
   3 -15   3    7.39    3.62
  -3 -15   3   11.04    4.42
   3 -15   3    2.22    4.88
  -3 -15   3    5.27    4.83
   3 -15   4   20.38    3.96
  -3 -15   4   14.03    4.37
  -3 -15   4   12.06    4.83
  -3 -15   5    2.59    4.13
  -3 -15   5    1.35    4.40
   3 -15   5    3.98    3.55
   3 -15   6    9.51    3.63
   3 -15   6    3.09    4.54
  -3 -15   6    2.99    3.97
  -3 -15   6    5.55    4.42
  -3 -15   7    2.95    3.93
   3 -15   7    4.68    4.50
  -3 -15   8    5.43    3.56
   3 -15   8   -1.94    4.18
   3 -15   9    3.00    3.70
  -3 -15   9    3.08    3.04
   3 -15  10    1.87    3.26
  -3 -15  10    0.38    2.45
   3 -15  11    7.88    2.75
  -3 -16  -8  167.20    7.84
  -3 -16  -7    3.33    2.88
  -3 -16  -6  174.47    8.28
  -3 -16  -6  174.82    8.66
  -3 -16  -5    4.46    3.34
   3 -16  -5    3.29    2.71
  -3 -16  -5    1.86    2.76
  -3 -16  -4  148.81    7.66
  -3 -16  -4  132.87    7.08
   3 -16  -4  130.86    7.13
  -3 -16  -3   13.45    3.32
   3 -16  -3   11.20    3.60
  -3 -16  -3   14.00    4.02
   3 -16  -2  104.60    6.38
  -3 -16  -2  102.94    6.15
   3 -16  -1   20.51    4.27
  -3 -16  -1   21.91    3.59
  -3 -16   0  139.66    7.67
   3 -16   0  128.86    7.64
  -3 -16   0  124.50    7.17
   3 -16   1   22.66    4.49
  -3 -16   1   16.90    3.76
  -3 -16   1   20.35    4.32
  -3 -16   2  120.37    6.77
  -3 -16   2  118.18    7.20
   3 -16   2  110.45    7.12
  -3 -16   3    5.08    3.48
  -3 -16   3    5.67    3.96
   3 -16   3   10.28    4.14
  -3 -16   4  140.05    7.89
   3 -16   4  156.87    8.17
  -3 -16   4  136.86    7.62
  -3 -16   5    4.33    3.65
   3 -16   5    4.74    2.35
  -3 -16   5    4.05    3.43
  -3 -16   6  166.80    7.37
  -3 -16   6  154.27    7.26
   3 -16   7    1.51    3.38
  -3 -16   7    1.17    2.94
  -3 -16   7    2.28    2.91
  -3 -16   8  175.94    8.55
  -3 -16   8  184.39    8.45
   3 -16   8  181.63    8.83
   3 -16   9    5.01    2.49
  -3 -16   9    4.42    2.19
  -3 -17  -5   14.13    2.43
  -3 -17  -4  350.60   15.39
  -3 -17  -3    8.49    2.83
  -3 -17  -3   12.47    2.09
   3 -17  -2  313.74   14.22
  -3 -17  -2  311.69   14.15
   3 -17  -1   17.94    2.90
  -3 -17  -1   13.44    2.48
  -3 -17   0  380.96   16.99
  -3 -17   0  408.76   17.28
   3 -17   0  386.83   17.17
  -3 -17   1   16.67    3.17
  -3 -17   1   16.26    2.67
   3 -17   1   15.99    3.18
   3 -17   2  354.61   15.36
  -3 -17   2  328.53   15.07
  -3 -17   2  356.05   15.36
  -3 -17   3    9.57    3.11
   3 -17   3   11.92    3.12
  -3 -17   3   15.14    2.57
  -3 -17   4  366.74   15.23
  -3 -17   4  322.56   15.02
   3 -17   4  353.71   15.30
   3 -17   5    7.25    2.56
  -3 -17   5   10.59    2.50
  -3 -17   5    9.80    2.10
  -3 -17   6  294.04   12.29
  -3 -17   6  269.41   12.20
  -4   0 -22   66.95    4.45
   4   0 -22   73.51    4.55
  -4   0 -21   21.51    3.52
  -4   0 -21   22.31    4.24
   4   0 -21   19.87    4.09
   4   0 -20  123.16    7.76
  -4   0 -20  110.15    7.68
  -4   0 -20  122.81    7.29
   4   0 -20  124.80    7.59
   4   0 -19   79.40    6.66
  -4   0 -19   65.43    6.77
   4   0 -19   70.24    6.75
  -4   0 -19   80.05    6.84
   4   0 -18   64.39    6.65
   4   0 -18   54.88    6.68
  -4   0 -18   60.67    6.74
  -4   0 -18   52.52    6.72
  -4   0 -17  177.46   10.40
  -4   0 -17  168.09   10.34
   4   0 -17  150.32   10.17
   4   0 -17  164.38    9.98
   4   0 -16  126.10    8.57
  -4   0 -16  113.69    8.64
   4   0 -16  116.75    8.71
   4   0 -15  646.34   29.08
  -4   0 -15  676.27   29.20
   4   0 -15  614.94   28.53
   4   0 -15  670.13   29.07
   4   0 -14  150.71    9.10
   4   0 -14  143.43    8.33
  -4   0 -14  145.46    9.16
   4   0 -13  266.15   12.81
  -4   0 -13  275.40   13.04
   4   0 -13  264.66   13.19
  -4   0 -12   64.62    5.47
  -4   0  -7 1319.38   55.40
  -4   0  -6  201.22    9.03
   4   0  -5  416.05   16.31
  -4   0  -5  339.99   16.46
  -4   0  -4   64.67    3.14
   4   0  -4   58.69    3.01
  -4   0  -3  520.02   20.56
   4   0  -3  456.59   20.53
   4   0  -2 3886.85  166.06
  -4   0  -2 4079.44  165.98
   4   0   1 5838.20  242.47
   4   0   2 4173.44  167.87
  -4   0   2 3946.98  167.75
   4   0   3  351.59   14.97
   4   0   4   89.32    4.16
  -4   0   5  507.32   19.41
   4   0   5  415.62   19.41
   4   0   6  157.57    7.08
  -4   0   6  145.88    6.46
   4   0   7 1127.31   39.85
  -4   0   7  889.25   39.16
   4   0   8  922.17   38.92
   4   0   8  927.80   39.24
   4   0   9 1055.02   45.43
   4   0   9 1081.35   45.07
   4   0  10  125.79    6.09
   4   0  10  120.69    6.70
   4   0  11  677.05   29.76
   4   0  11  689.42   29.19
   4   0  12   50.90    4.34
   4   0  13  333.26   15.75
   4   0  14  126.57    7.60
   4   0  15  773.49   34.04
   4   0  16   96.78    7.20
   4   0  16   85.00    7.43
   4   0  17  179.66   10.39
  -4   0  22   78.83    4.67
  -4  -1 -22   20.80    3.09
  -4  -1 -22   23.83    2.68
   4   1 -22   28.41    3.13
   4  -1 -22   29.36    3.32
  -4   1 -21  104.30    6.60
  -4  -1 -21  113.46    6.73
   4   1 -21  101.79    6.58
  -4   1 -21  111.23    6.03
  -4  -1 -21  121.58    6.36
   4  -1 -21  100.45    6.60
  -4   1 -20   12.57    4.12
  -4   1 -20   19.45    4.94
  -4  -1 -20   28.72    4.87
   4  -1 -20   12.38    4.73
   4  -1 -20   17.25    4.67
   4   1 -20   20.17    4.73
   4   1 -20   10.51    4.82
  -4  -1 -20   22.22    4.59
  -4   1 -19   97.11    6.58
  -4  -1 -19   97.10    7.23
   4  -1 -19   85.05    7.04
   4   1 -19   77.95    7.20
  -4   1 -19   93.20    7.28
   4  -1 -19   90.61    7.12
  -4  -1 -19   90.71    7.20
   4   1 -19   91.06    7.13
   4  -1 -18   72.33    7.12
   4  -1 -18   73.60    6.98
   4   1 -18   70.50    7.06
  -4  -1 -18   68.90    6.95
   4   1 -18   77.80    6.96
  -4  -1 -18   81.96    7.19
  -4   1 -18   75.22    7.31
   4   1 -17  115.46    8.74
  -4  -1 -17  120.20    8.69
  -4  -1 -17  110.86    8.44
   4   1 -17  114.34    8.31
   4  -1 -17  121.99    8.57
  -4   1 -17  124.66    8.77
   4  -1 -17  124.99    8.37
   4  -1 -16   81.04    6.99
  -4  -1 -16   78.65    7.42
  -4  -1 -16   81.07    7.15
   4   1 -16   79.62    7.25
  -4   1 -16   76.60    7.28
   4  -1 -16   75.12    7.30
   4   1 -16   76.40    7.16
   4   1 -15  160.47    9.79
   4   1 -15  160.91    9.63
   4  -1 -15  164.85    9.61
   4  -1 -15  148.06    8.60
  -4   1 -15  138.53    9.59
  -4  -1 -15  141.13    9.34
   4  -1 -14  119.18    7.13
  -4  -1 -14  110.09    7.38
  -4   1 -14  111.53    8.34
   4   1 -14  112.33    7.83
   4   1 -14  118.71    8.08
  -4   1 -14  101.38    7.76
   4  -1 -14  117.80    7.76
  -4   1 -13  671.63   29.20
   4   1 -13  630.85   28.53
   4  -1 -13  643.10   28.40
   4   1 -13  637.04   28.79
  -4  -1 -13  694.22   29.02
   4  -1 -13  660.18   28.80
  -4   1 -13  634.73   28.81
  -4  -1 -13  659.45   28.72
  -4  -1 -12  165.95    8.73
  -4   1 -12  162.32    9.61
   4   1 -12  174.99    9.29
  -4  -1  -9 1019.59   43.26
  -4  -1  -8 2196.68   91.90
  -4  -1  -7 1608.17   66.12
   4   1  -7 1566.95   65.64
   4   1  -6 3369.74  140.37
  -4  -1  -6 3391.59  140.65
  -4  -1  -5 4650.18  189.69
  -4   1  -5 4483.03  189.64
  -4   1  -4  560.63   25.09
  -4  -1  -4  558.68   25.16
  -4  -1  -3 1648.70   70.36
  -4   1  -3 1639.63   70.30
  -4   1  -2 1002.87   43.29
  -4  -1  -2 1041.81   43.39
  -4   1  -1  900.24   37.48
  -4  -1  -1  899.06   37.60
  -4  -1   0  858.73   35.30
   4  -1   0  842.36   35.34
   4  -1   0  834.36   35.16
   4   1   0  845.69   35.87
  -4   1   0  850.07   35.16
   4  -1   1  905.99   36.85
   4   1   1  873.21   37.27
  -4   1   1  871.55   36.65
   4  -1   1  875.32   36.74
  -4  -1   1  892.59   36.82
   4   1   2 1038.49   45.54
   4  -1   2 1053.75   45.13
   4  -1   2 1044.04   45.12
  -4  -1   2 1149.98   45.20
  -4  -1   2 1111.73   45.15
   4   1   3 1558.56   66.33
   4  -1   3 1546.33   66.04
  -4  -1   3 1629.25   66.00
   4  -1   4  547.66   25.11
   4   1   4  575.81   25.26
  -4   1   5 4499.36  186.09
  -4  -1   5 4457.22  186.16
   4   1   6 3177.44  134.63
  -4  -1   6 3265.68  134.65
   4   1   6 3274.73  134.97
  -4   1   6 3254.10  134.61
   4  -1   7 1662.17   68.01
   4  -1   7 1645.14   68.21
   4   1   7 1642.65   68.26
   4   1   7 1594.95   67.72
  -4   1   7 1625.40   67.86
  -4  -1   7 1633.21   67.84
   4   1   8 2175.02   87.21
   4  -1   8 2133.36   86.91
   4  -1   8 2103.76   87.15
  -4  -1   8 1972.57   86.68
  -4   1   8 2115.83   86.80
   4   1   9 1125.35   44.94
   4  -1   9 1033.23   45.28
  -4  -1   9 1014.45   44.70
  -4   1   9 1083.41   44.93
   4  -1   9 1098.02   45.01
   4   1   9 1084.52   45.34
   4  -1  10 1216.41   51.51
   4  -1  10 1216.52   51.13
   4   1  10 1218.47   51.03
   4   1  10 1189.29   51.51
  -4   1  10 1223.40   51.10
   4  -1  11  661.37   28.03
   4   1  11  672.87   28.55
  -4   1  11  648.16   28.02
   4  -1  11  681.87   28.55
   4   1  11  633.26   27.88
   4   1  12  206.95   10.39
   4  -1  12  205.36   10.33
   4  -1  12  209.22    9.68
   4  -1  13  715.14   31.24
   4   1  13  708.53   31.15
   4   1  14  112.35    7.12
   4  -1  14  110.76    7.55
   4   1  15  136.76    8.36
   4  -1  15  147.52    8.75
   4  -1  15  149.61    9.21
   4  -1  16   94.98    7.11
   4   1  16   87.10    6.62
   4  -1  16   82.00    7.30
   4   1  17  109.30    8.07
   4  -1  17  125.29    8.31
   4  -1  18   73.55    6.38
  -4  -1  22   23.36    2.99
  -4  -2 -22    5.69    2.57
  -4  -2 -22    4.93    2.31
   4   2 -22    3.05    2.41
   4  -2 -22    8.92    2.69
   4  -2 -21   -4.05    3.57
  -4   2 -21    0.91    3.63
   4   2 -21    1.34    3.65
  -4  -2 -21    0.58    3.60
   4  -2 -21   -2.52    3.86
  -4  -2 -21    2.05    3.42
   4  -2 -20    4.24    4.37
  -4   2 -20    0.95    3.62
  -4   2 -20    5.56    4.58
  -4  -2 -20    6.82    4.54
  -4  -2 -20    2.03    4.10
   4   2 -20    4.48    4.33
   4  -2 -20    2.73    4.66
  -4   2 -19   43.50    6.08
  -4   2 -19   49.97    5.12
   4  -2 -19   36.95    5.72
   4   2 -19   49.13    5.74
  -4  -2 -19   36.58    5.42
  -4  -2 -19   47.54    5.93
   4  -2 -18   34.27    6.12
  -4   2 -18   39.18    5.33
  -4  -2 -18   39.53    5.81
  -4   2 -18   34.81    6.21
  -4  -2 -18   42.19    6.27
   4   2 -18   39.24    6.15
  -4  -2 -17    8.07    5.87
  -4   2 -17   -3.54    5.79
  -4  -2 -17    4.34    5.52
   4  -2 -17    6.33    5.59
   4   2 -17   -2.79    5.68
   4  -2 -16   35.94    5.94
  -4  -2 -16   39.35    6.42
   4  -2 -16   35.16    4.86
  -4   2 -16   42.62    6.54
   4   2 -16   47.03    6.54
  -4  -2 -16   42.81    6.29
   4  -2 -15   20.27    5.42
  -4   2 -15   14.93    5.94
   4  -2 -15   25.00    4.40
  -4   2 -15   23.00    6.29
  -4  -2 -15   19.84    5.45
   4   2 -15   25.17    4.73
   4   2 -15   24.13    5.88
  -4   2 -14   51.87    6.40
  -4  -2 -14   47.05    5.65
   4   2 -14   47.41    5.11
   4  -2 -14   46.22    5.56
   4  -2 -14   44.03    4.79
  -4  -2 -14   51.18    5.83
  -4   2 -14   45.17    6.68
  -4  -2 -14   48.26    5.43
   4   2 -14   52.21    6.08
  -4  -2 -13   70.70    6.19
  -4   2 -13   58.56    6.04
  -4  -2 -13   60.91    5.61
   4   2 -13   73.04    6.37
  -4   2 -13   57.42    6.05
   4  -2 -13   59.73    5.68
   4   2 -13   64.96    5.31
  -4  -2 -13   63.49    5.73
  -4   2 -12   19.45    4.19
   4   2 -12   25.02    4.28
   4  -2 -12   23.32    4.52
  -4  -2 -12   22.53    4.01
  -4   2 -12   25.71    5.41
  -4  -2  -9  254.66   11.69
  -4  -2  -8   84.06    4.87
   4  -2  -8   86.10    3.84
   4   2  -8   82.33    4.00
  -4  -2  -7  768.82   32.68
  -4  -2  -6  130.82    5.76
   4   2  -6   95.64    6.00
  -4  -2  -5 2032.53   84.64
   4   2  -5 2019.19   84.95
   4   2  -4  140.54    7.24
  -4  -2  -4  141.76    6.48
   4   2  -3   67.06    4.53
  -4  -2  -3   77.95    3.71
   4   2  -2  915.78   38.87
  -4  -2  -2  923.35   38.56
  -4  -2  -1  332.32   14.16
   4   2   0  859.53   35.35
  -4  -2   0  825.35   35.03
   4  -2   1  328.63   14.48
   4   2   1  332.77   14.99
  -4  -2   1  356.73   14.66
  -4  -2   1  365.99   14.67
   4   2   2  877.60   38.38
   4  -2   2  907.13   38.02
  -4  -2   2  914.84   38.10
  -4  -2   2  928.23   38.14
   4  -2   3   79.40    3.71
   4   2   3   75.89    4.45
  -4  -2   3   72.80    3.65
  -4  -2   3   75.20    3.85
  -4   2   4  154.16    6.35
   4   2   4  129.22    7.31
  -4  -2   4  157.82    6.69
   4  -2   4  133.35    6.69
   4  -2   5 2037.07   84.12
  -4  -2   5 2054.27   84.01
  -4   2   5 1997.77   83.78
   4  -2   5 2062.29   84.06
   4   2   5 1902.31   84.38
  -4  -2   6  103.08    5.18
  -4   2   6   98.93    4.89
   4   2   6  126.15    5.91
   4  -2   6  135.00    5.42
   4   2   7  733.28   31.07
   4  -2   7  730.42   30.79
  -4  -2   7  756.07   30.70
  -4   2   7  702.52   30.53
  -4  -2   8   88.82    4.45
   4   2   8   82.93    5.33
  -4   2   8   84.17    4.32
   4  -2   8   89.26    4.67
   4  -2   9  249.09   11.24
   4  -2   9  250.08   10.79
   4   2   9  252.96   11.30
  -4   2   9  220.10   10.50
  -4  -2   9  237.20   10.54
  -4   2  10  219.63   10.50
   4   2  10  238.97   11.18
   4  -2  10  255.49   10.78
   4  -2  10  247.80   11.26
  -4  -2  10  218.02   10.38
   4   2  10  248.69   10.53
   4  -2  11  160.52    7.75
   4   2  11  148.84    8.32
   4  -2  11  167.98    8.39
   4  -2  12   25.14    2.93
   4   2  12   29.51    3.83
   4  -2  12   24.24    4.15
   4  -2  13   55.75    4.15
   4  -2  13   62.42    5.46
   4   2  13   58.63    5.07
   4  -2  13   63.47    6.32
   4   2  14   56.53    5.63
   4  -2  14   52.15    5.52
   4  -2  14   54.99    6.36
   4  -2  15   22.62    5.70
   4   2  15   29.08    4.85
   4  -2  15   30.75    5.30
   4   2  16   31.84    4.86
   4  -2  16   35.60    5.98
   4  -2  17    3.85    5.20
   4  -2  18   33.98    5.44
  -4  -2  22    5.21    2.49
  -4  -3 -22   14.40    2.29
  -4  -3 -22    9.13    2.49
  -4  -3 -21  146.21    7.62
  -4  -3 -21  161.83    7.47
   4   3 -21  140.55    7.38
   4  -3 -20   23.74    4.38
   4   3 -20   25.83    4.58
  -4  -3 -20   21.06    4.62
  -4   3 -20   19.25    4.61
  -4  -3 -20   17.35    4.32
   4  -3 -19  143.95    8.97
  -4   3 -19  160.15    8.35
  -4  -3 -19  157.57    9.10
  -4   3 -19  174.32    9.50
   4   3 -19  138.99    8.95
  -4  -3 -19  160.61    9.18
   4   3 -18   26.22    5.84
  -4  -3 -18   22.34    5.47
   4  -3 -18   19.26    5.53
   4  -3 -18   17.57    5.34
   4   3 -18   20.17    5.97
  -4  -3 -18   17.77    5.56
  -4   3 -18   16.41    5.81
  -4   3 -17   73.82    6.27
  -4  -3 -17   71.39    7.18
  -4  -3 -17   83.52    7.37
   4   3 -17   78.70    6.23
   4  -3 -17   63.71    6.77
   4   3 -17   71.48    7.16
   4   3 -17   77.02    7.40
   4  -3 -17   73.34    6.90
  -4   3 -17   90.73    7.60
   4   3 -16   60.74    7.11
  -4  -3 -16   41.78    6.20
   4   3 -16   50.14    5.66
  -4  -3 -16   51.64    6.55
   4   3 -16   57.16    6.44
  -4   3 -16   44.31    6.62
   4  -3 -16   60.20    6.31
  -4  -3 -15  320.52   16.21
   4   3 -15  347.05   16.81
  -4  -3 -15  354.05   16.27
   4   3 -15  340.16   15.98
  -4   3 -15  322.42   16.91
   4  -3 -15  340.71   16.19
   4   3 -15  339.55   16.38
  -4  -3 -15  319.78   16.50
  -4   3 -15  324.54   16.60
  -4  -3 -14  281.44   15.24
   4   3 -14  327.62   15.40
  -4  -3 -14  298.78   15.48
   4   3 -14  332.54   15.84
  -4   3 -14  307.74   15.73
  -4  -3 -14  302.71   15.14
   4  -3 -14  333.73   15.28
  -4   3 -14  299.60   15.66
   4   3 -14  329.65   15.08
   4   3 -13  480.14   21.87
   4   3 -13  476.88   21.63
  -4  -3 -13  470.08   21.61
  -4  -3 -13  448.26   21.61
   4   3 -13  488.55   21.44
  -4   3 -13  452.75   21.78
  -4  -3 -13  480.44   21.76
  -4   3 -13  506.22   22.37
   4  -3 -13  478.22   21.50
  -4   3 -12  359.36   17.45
  -4  -3 -12  360.19   16.82
   4  -3 -12  376.94   16.70
  -4  -3 -12  350.79   17.08
  -4   3 -12  359.59   17.06
   4   3 -12  367.52   16.64
   4   3 -12  362.63   16.72
  -4  -3 -12  350.45   16.94
   4   3  -8  395.72   16.58
   4  -3  -8  372.34   16.07
   4   3  -7  749.94   32.39
   4   3  -6 1294.37   54.86
   4   3  -5  963.45   40.91
   4   3  -4  681.78   26.54
  -4  -3  -4  579.71   26.23
   4  -3  -3 1522.28   63.40
   4   3  -3 1559.40   63.92
  -4  -3  -3 1516.33   63.77
   4  -3  -2 1820.82   74.98
  -4  -3  -2 1767.04   75.23
   4   3  -2 1797.15   75.37
   4  -3  -1 3979.27  163.17
  -4  -3  -1 3841.66  163.33
   4  -3   0 4513.61  184.36
  -4  -3   0 4373.85  184.49
  -4  -3   0 4388.54  184.46
   4   3   0 4447.61  184.61
  -4  -3   1 4010.10  162.26
  -4  -3   1 3864.05  162.23
   4   3   1 3913.64  162.36
   4  -3   1 3845.60  162.14
   4  -3   2 1780.52   73.80
  -4  -3   2 1725.75   73.91
   4   3   2 1801.66   74.04
  -4  -3   2 1780.82   73.90
   4  -3   3 1541.78   65.22
  -4  -3   3 1538.19   65.33
  -4  -3   3 1565.98   65.27
   4   3   3 1621.69   65.46
   4  -3   4  594.17   26.75
   4  -3   4  584.40   26.72
  -4  -3   4  672.78   26.92
  -4  -3   4  683.64   26.81
   4   3   4  601.06   26.99
  -4   3   4  644.75   26.42
  -4   3   5  900.26   38.51
   4  -3   5  956.57   38.87
   4   3   5  931.59   39.21
  -4  -3   5  934.52   38.84
   4  -3   5  939.33   38.92
  -4   3   6 1087.71   45.92
   4  -3   6 1084.95   46.24
   4  -3   6 1113.90   46.37
   4   3   6 1022.28   46.66
  -4  -3   6 1178.30   46.24
  -4   3   7  688.38   30.47
  -4  -3   7  743.90   30.76
   4   3   7  753.28   31.34
   4  -3   7  765.43   30.85
   4   3   8  274.82   13.88
   4  -3   8  286.45   13.59
  -4   3   8  313.28   13.30
  -4   3   9  717.20   32.22
   4  -3   9  810.30   32.59
   4   3   9  800.04   32.96
  -4  -3   9  774.18   32.43
   4  -3  10  454.57   20.33
  -4  -3  10  484.20   20.19
   4  -3  10  472.50   20.75
   4   3  10  451.71   20.73
   4  -3  11  527.75   23.57
   4   3  11  520.78   23.56
   4  -3  11  544.58   23.15
   4  -3  12  367.95   18.07
   4   3  12  382.48   17.67
   4  -3  12  388.30   17.80
   4  -3  12  395.77   17.20
   4  -3  13  457.65   20.61
   4  -3  13  475.37   21.40
   4  -3  13  474.10   21.70
   4   3  13  468.49   21.24
   4   3  14  312.95   15.41
   4  -3  14  331.14   16.11
   4   3  15  310.66   15.42
   4  -3  15  333.98   16.21
   4  -3  16   44.60    6.24
   4  -3  17   90.72    7.25
   4  -3  18   18.68    4.95
  -4  -3  21  127.02    6.96
  -4  -3  22   17.08    2.32
  -4  -4 -21   94.93    5.55
   4   4 -21   76.73    5.00
   4  -4 -21   85.79    5.42
  -4  -4 -20   37.27    4.27
   4  -4 -20   47.68    4.50
  -4  -4 -20   38.82    4.59
   4   4 -20   42.23    4.58
  -4   4 -20   40.01    3.65
   4  -4 -20   44.86    4.84
   4  -4 -19  194.12   10.02
  -4  -4 -19  171.11    9.62
  -4  -4 -19  192.73    9.98
  -4   4 -19  190.03    9.41
   4  -4 -19  170.44    9.59
  -4   4 -19  180.71   10.06
   4   4 -19  165.29    9.68
  -4  -4 -18   58.58    6.53
   4   4 -18   60.36    6.18
  -4  -4 -18   51.50    6.12
   4   4 -18   63.76    5.70
  -4   4 -18   69.91    6.77
   4  -4 -18   63.53    6.43
   4  -4 -18   57.76    5.94
   4   4 -17  154.54    9.48
   4  -4 -17  164.16    9.58
   4  -4 -17  156.84    9.39
  -4   4 -17  145.31    9.84
   4   4 -17  165.37    9.13
  -4  -4 -17  142.27    9.46
  -4  -4 -17  165.81    9.84
  -4   4 -16  115.04    8.90
  -4  -4 -16  120.64    8.06
  -4  -4 -16  113.80    8.57
   4  -4 -16  135.39    8.33
   4   4 -16  124.45    8.48
   4   4 -16  132.61    8.16
   4   4 -16  112.68    8.87
  -4  -4 -15  218.20   11.56
  -4  -4 -15  215.25   11.41
   4   4 -15  189.59   11.80
  -4  -4 -15  210.16   11.59
   4  -4 -15  207.03   11.25
   4   4 -15  211.04   11.19
   4   4 -15  204.18   11.67
  -4   4 -15  222.72   12.20
   4  -4 -14  589.50   25.90
   4   4 -14  575.62   26.10
  -4  -4 -14  576.60   26.25
   4   4 -14  579.65   26.50
  -4   4 -14  597.95   26.63
   4   4 -14  567.66   25.92
  -4  -4 -14  575.82   26.12
  -4  -4 -14  582.72   26.20
   4   4 -13  206.90   11.36
   4  -4 -13  212.86   11.29
  -4   4 -13  251.77   12.38
  -4  -4 -13  219.11   11.74
  -4   4 -13  246.01   12.83
  -4  -4 -13  225.78   11.65
   4   4 -13  202.61   11.82
  -4  -4 -13  236.57   11.80
   4   4 -13  209.63   11.61
   4   4 -12  148.37    9.16
  -4   4 -12  157.42    9.19
  -4  -4 -12  148.33    8.77
  -4  -4 -12  147.85    8.55
   4  -4 -12  164.19    8.39
  -4  -4 -12  152.57    8.89
   4   4 -12  144.46    8.59
   4   4 -12  154.38    8.89
  -4   4 -12  143.46    9.16
  -4  -4 -11  455.21   20.63
  -4   4 -11  453.72   21.25
   4   4 -11  453.41   20.79
  -4  -4 -11  441.92   20.57
  -4  -4 -11  462.55   20.36
  -4  -4 -10  205.50   10.03
  -4  -4  -9 1125.70   47.79
   4  -4  -8  990.68   41.63
  -4  -4  -8  933.55   42.12
   4   4  -7 3296.60  124.93
  -4  -4  -7 2979.89  124.39
   4  -4  -7 2879.18  123.98
   4   4  -6 1352.26   57.14
   4   4  -5 1634.49   68.61
   4   4  -4 1938.02   65.53
   4  -4  -4 1533.13   64.73
   4  -4  -3  711.58   29.70
   4  -4  -2 2585.68  107.47
   4  -4  -1   83.32    3.87
   4  -4   0 1570.08   65.46
   4  -4   1   83.64    3.94
   4  -4   1   80.36    3.63
  -4  -4   1   85.77    4.14
   4  -4   2 2585.84  105.93
  -4  -4   2 2587.66  106.03
  -4  -4   2 2449.96  106.01
  -4  -4   3  746.21   31.59
  -4  -4   3  749.64   31.65
   4   4   4 1852.84   78.19
  -4  -4   4 1868.24   78.14
  -4  -4   4 1895.47   78.05
   4  -4   4 1852.54   77.99
  -4  -4   5 1470.40   61.39
   4  -4   5 1482.63   61.30
   4  -4   5 1462.72   61.22
   4   4   5 1486.90   61.48
  -4   4   5 1425.89   60.85
  -4  -4   5 1504.30   61.24
   4  -4   6 1209.05   52.31
  -4  -4   6 1308.86   52.45
   4   4   6 1234.93   52.54
  -4   4   6 1211.04   51.83
  -4  -4   6 1310.48   52.24
   4  -4   6 1232.80   52.19
  -4  -4   7 2925.70  124.49
   4  -4   7 3067.73  124.55
   4  -4   7 3017.88  124.25
   4   4   7 2756.22  124.89
   4  -4   7 3092.59  124.72
   4  -4   8  962.22   42.26
  -4  -4   8 1027.42   42.02
   4  -4   8  983.97   42.06
  -4  -4   9 1150.75   48.34
   4  -4   9 1148.68   48.44
   4   4   9 1134.73   48.76
  -4  -4  10  215.92   10.10
   4  -4  10  221.53   10.29
   4   4  10  221.10   10.83
  -4  -4  11  507.72   21.53
   4   4  11  488.20   22.10
   4  -4  11  479.07   22.43
   4  -4  11  495.66   21.71
   4  -4  12  137.10    7.44
   4  -4  12  150.25    9.14
   4   4  12  136.78    7.93
   4   4  13  300.75   14.54
   4  -4  13  298.82   13.89
   4  -4  13  301.73   15.21
   4   4  14  572.68   25.51
   4  -4  14  564.78   24.88
   4  -4  14  561.10   25.85
  -4  -4  15  201.55   11.20
   4  -4  15  200.08   11.51
   4   4  15  208.03   11.00
   4  -4  16  128.29    8.74
   4  -4  17  178.07   10.36
   4  -4  18   76.29    6.27
  -4  -4  20   58.97    5.11
   4  -4  21   72.81    4.58
  -4  -4  21   85.59    4.97
  -4  -4  22   70.92    3.83
  -4  -5 -21   65.58    4.09
   4  -5 -21   52.26    3.99
   4  -5 -20   44.39    3.93
  -4   5 -20   47.60    3.82
  -4  -5 -20   46.25    4.20
   4  -5 -20   44.54    4.55
   4  -5 -19   61.65    5.10
   4   5 -19   54.87    4.86
  -4  -5 -19   60.53    5.27
   4   5 -19   58.08    5.36
  -4   5 -19   60.49    5.09
   4  -5 -19   57.79    5.53
   4  -5 -18   49.47    5.75
   4   5 -18   50.81    5.37
   4   5 -18   52.99    5.56
  -4  -5 -18   49.93    5.57
   4  -5 -18   49.28    5.44
  -4   5 -17   92.54    7.95
  -4  -5 -17  106.83    7.47
   4  -5 -17   93.49    7.22
   4   5 -17   91.98    6.96
   4   5 -17   93.71    7.26
   4  -5 -17   95.79    7.03
  -4  -5 -16   47.65    6.38
  -4  -5 -16   42.16    5.53
   4   5 -16   52.63    5.94
   4  -5 -16   51.09    5.70
  -4   5 -16   58.43    7.18
   4   5 -16   42.19    5.92
  -4   5 -15   62.16    7.42
   4  -5 -15   61.62    5.96
  -4  -5 -15   54.90    6.14
  -4  -5 -15   55.70    6.47
   4   5 -15   54.51    6.26
   4   5 -15   51.76    6.36
  -4  -5 -14   58.19    6.18
   4   5 -14   58.83    6.58
   4  -5 -14   64.32    5.94
   4   5 -14   59.29    5.96
  -4  -5 -14   57.57    6.35
   4   5 -14   41.24    6.96
  -4   5 -14   56.10    7.52
   4   5 -13  529.49   24.32
  -4   5 -13  583.70   25.14
   4   5 -13  518.19   24.30
   4  -5 -13  535.61   23.98
  -4  -5 -13  561.10   24.46
   4   5 -13  510.25   24.75
  -4  -5 -13  541.65   24.52
   4  -5 -12   74.99    5.65
  -4  -5 -12   73.63    6.43
  -4  -5 -12   63.72    6.52
   4   5 -12   68.19    6.16
   4   5 -12   61.92    7.07
   4   5 -12   70.05    6.40
  -4   5 -12   63.26    7.03
   4   5 -11  361.42   17.82
  -4  -5 -11  395.74   18.30
  -4   5 -11  427.18   18.68
  -4  -5 -11  396.87   17.76
   4   5 -11  375.57   18.32
  -4  -5 -11  398.63   18.01
   4   5 -11  381.19   17.86
  -4  -5 -10   10.62    3.01
  -4  -5  -9  460.31   20.36
   4   5  -8   89.78    6.50
   4  -5  -8   78.89    4.21
  -4  -5  -8   87.28    4.99
  -4  -5  -7  886.01   38.10
   4   5  -7  975.04   38.57
   4  -5  -7  870.01   37.69
   4   5  -6  380.69   15.89
   4  -5  -6  330.44   15.16
  -4  -5  -6  363.03   15.56
   4   5  -5  979.53   42.81
  -4  -5  -5 1039.76   42.73
  -4  -5  -4  549.26   21.68
   4  -5  -4  493.64   21.02
   4  -5  -3   52.41    2.64
  -4  -5  -3   55.94    3.40
   4  -5  -2    8.80    1.28
  -4  -5  -2   13.65    1.99
   4  -5  -1 1581.34   52.84
  -4  -5  -1 1656.61   53.13
  -4  -5  -1 1547.30   53.10
  -4  -5   0   30.79    2.44
   4  -5   0   32.93    2.25
   4  -5   0   34.88    1.62
   4  -5   1 1602.36   66.50
   4  -5   1 1589.30   66.76
   4  -5   2   20.44    1.59
   4  -5   2   19.06    1.91
  -4  -5   2   16.20    2.26
   4  -5   3   58.05    3.23
  -4  -5   3   42.85    3.25
  -4  -5   4  492.48   21.19
   4   5   5 1098.62   45.36
  -4  -5   5 1035.95   45.12
   4  -5   5 1084.16   45.13
   4  -5   6  320.83   14.08
  -4  -5   6  284.82   13.97
   4  -5   6  328.70   13.78
   4   5   6  336.87   14.50
   4  -5   7  837.68   35.59
   4  -5   7  847.34   35.29
   4   5   7  836.36   35.98
  -4  -5   7  821.75   35.55
   4  -5   8   72.50    4.33
   4  -5   8   70.15    3.68
  -4  -5   8   66.42    4.22
   4   5   8   63.76    5.58
  -4  -5   8   63.13    4.83
   4  -5   9  432.28   18.61
  -4  -5   9  408.43   18.51
  -4  -5   9  428.32   19.03
   4   5  10    5.47    3.46
  -4  -5  10    6.82    3.24
  -4  -5  10    7.37    2.60
   4  -5  10    8.52    2.86
   4   5  11  382.76   17.64
  -4  -5  11  385.53   17.63
   4  -5  11  389.49   17.18
  -4  -5  11  365.08   16.95
   4  -5  11  399.90   18.24
  -4  -5  12   94.59    5.24
   4   5  12   85.14    6.29
  -4  -5  12   88.73    6.42
   4  -5  12   76.61    7.07
   4  -5  12   82.44    5.62
   4  -5  13  582.34   24.62
  -4  -5  13  514.09   24.99
   4   5  13  564.34   25.13
   4  -5  13  565.39   25.61
   4  -5  14   56.54    6.83
   4  -5  14   68.31    5.12
   4   5  14   63.53    5.94
  -4  -5  14   69.66    6.04
   4   5  15   61.20    5.66
  -4  -5  15   65.17    6.16
   4  -5  15   53.90    7.04
   4  -5  16   48.19    6.59
   4  -5  17  100.44    7.37
   4  -5  18   41.93    5.17
   4  -5  20   28.11    3.59
  -4  -6 -21   11.09    2.35
   4  -6 -20   18.24    3.35
  -4   6 -20   17.85    2.97
  -4  -6 -20   16.13    2.94
  -4  -6 -20   18.33    3.50
  -4   6 -19   37.93    4.42
  -4  -6 -19   42.23    4.79
   4   6 -19   40.59    4.24
   4  -6 -19   34.66    3.92
  -4  -6 -19   32.96    4.24
   4  -6 -19   37.39    4.51
  -4  -6 -18   30.99    5.17
   4  -6 -18   25.95    4.42
  -4   6 -18   28.62    4.99
  -4  -6 -18   28.75    4.69
   4   6 -18   32.53    4.93
   4   6 -18   27.75    4.74
   4  -6 -18   29.32    4.89
  -4  -6 -17   73.08    6.36
   4   6 -17   84.54    6.66
   4   6 -17   61.99    6.11
  -4  -6 -17   78.50    6.61
   4  -6 -17   65.35    5.92
   4  -6 -17   54.03    6.09
   4   6 -16   32.81    5.70
   4   6 -16   27.54    5.35
   4  -6 -16   25.19    4.97
  -4  -6 -16   23.35    5.35
  -4  -6 -16   27.98    4.98
   4  -6 -15   89.30    6.85
  -4  -6 -15   90.30    7.16
   4   6 -15  102.16    7.62
  -4  -6 -15   91.53    7.13
  -4  -6 -15   88.13    7.24
  -4   6 -15   99.79    8.53
   4   6 -15   98.23    7.46
   4   6 -14   41.96    6.00
   4   6 -14   35.93    5.69
  -4  -6 -14   48.75    5.68
  -4  -6 -14   39.56    5.68
  -4  -6 -14   33.31    5.54
   4  -6 -14   45.34    5.36
  -4   6 -14   46.18    7.47
  -4  -6 -13   69.40    6.68
   4   6 -13   63.98    6.37
  -4  -6 -13   67.79    6.33
   4   6 -13   71.48    6.60
  -4  -6 -13   71.36    6.40
  -4   6 -13   75.73    8.04
   4  -6 -13   62.81    5.69
   4   6 -12   27.39    4.87
   4  -6 -12   31.14    4.49
   4   6 -12   26.93    5.28
  -4  -6 -12   22.29    4.68
  -4  -6 -12   29.17    5.31
  -4  -6 -12   30.00    5.20
   4   6 -11  268.06   13.32
   4   6 -11  244.17   13.04
  -4  -6 -11  262.86   13.06
  -4  -6 -11  270.31   12.74
  -4  -6 -11  276.47   13.51
  -4  -6 -11  264.65   13.03
  -4  -6 -10   55.46    6.00
  -4  -6 -10   57.03    5.02
  -4  -6 -10   65.89    4.80
  -4  -6 -10   55.90    5.03
  -4  -6 -10   56.24    5.15
  -4  -6  -9   92.60    5.67
  -4  -6  -8    9.47    2.73
   4  -6  -8    6.21    2.03
   4   6  -8    6.17    4.40
  -4  -6  -7  114.95    6.20
   4  -6  -7  112.58    5.72
   4   6  -7  124.91    6.98
   4   6  -6    8.01    3.25
   4  -6  -6    9.41    2.03
  -4  -6  -6    5.20    2.53
   4  -6  -5  364.86   16.06
  -4  -6  -5  373.78   16.26
   4  -6  -4  524.72   21.99
   4  -6  -4  499.14   21.48
  -4  -6  -4  541.87   22.12
   4  -6  -3   59.03    2.80
   4  -6  -3   70.71    3.91
  -4  -6  -3   68.18    3.97
   4  -6  -3   64.33    3.16
   4  -6  -2   95.47    4.43
  -4  -6  -2   83.28    4.80
  -4  -6  -1  567.73   22.49
   4  -6  -1  603.53   22.26
  -4  -6  -1  566.61   22.49
  -4  -6   0   15.29    2.55
   4  -6   0   15.77    1.14
   4  -6   0   17.14    1.99
  -4  -6   0   10.66    2.22
   4  -6   1  547.82   23.62
  -4  -6   1  571.86   24.09
   4  -6   1  591.85   23.99
   4  -6   2   88.18    4.62
   4  -6   2   86.71    4.16
  -4  -6   2   89.57    4.92
   4  -6   3   89.97    4.89
  -4  -6   3  102.27    5.25
   4  -6   3   88.50    4.97
  -4  -6   3   81.28    5.07
   4  -6   3  103.72    4.70
   4  -6   4  529.51   22.18
  -4  -6   4  508.01   22.43
  -4  -6   4  495.18   22.37
   4  -6   4  532.94   22.27
   4  -6   4  522.15   22.33
  -4  -6   5  410.79   17.82
  -4  -6   5  390.19   17.70
   4  -6   5  409.74   17.49
   4  -6   6    6.60    2.49
   4   6   6    5.95    3.29
   4  -6   6    5.70    1.98
  -4  -6   6    6.21    2.53
   4  -6   7  134.21    6.80
   4  -6   7  133.80    6.35
  -4  -6   7  133.37    6.77
   4   6   7  121.10    7.38
   4  -6   8   12.59    2.88
  -4  -6   8   10.17    2.69
   4   6   8    8.39    3.89
   4  -6   8   14.96    2.12
  -4  -6   9   78.79    5.03
   4  -6   9   89.38    5.11
   4  -6  10   59.15    5.49
   4   6  10   52.12    5.09
  -4  -6  10   51.55    4.14
   4  -6  10   47.61    4.07
   4   6  11  242.16   12.77
   4  -6  11  269.68   13.59
   4  -6  11  278.10   12.50
  -4  -6  11  256.41   12.21
   4   6  12   26.94    4.85
   4  -6  12   32.29    4.17
  -4  -6  12   33.38    3.75
   4  -6  12   32.74    5.94
   4  -6  13   79.60    5.69
   4   6  13   72.49    6.03
   4  -6  13   79.80    7.64
   4   6  14   48.33    5.21
   4  -6  14   51.60    4.59
   4  -6  14   49.62    6.91
   4  -6  15  109.07    8.26
   4  -6  16   20.06    5.64
   4  -6  17   78.42    6.50
   4  -6  18   21.29    4.45
   4  -6  18   19.97    4.34
   4  -6  19   34.12    3.89
  -4  -6  20   11.77    3.09
   4  -6  20   12.21    2.23
  -4  -6  21   12.06    2.07
  -4   7 -20   20.23    2.74
  -4  -7 -20   24.56    3.06
   4   7 -19  104.94    6.24
   4  -7 -19   98.33    6.09
  -4  -7 -19  111.32    6.10
  -4  -7 -19  115.67    6.49
  -4   7 -19  118.03    6.50
   4  -7 -18   74.62    5.07
   4   7 -18   86.89    5.98
  -4   7 -18   74.82    5.93
  -4  -7 -18   68.00    5.84
   4  -7 -18   73.99    5.54
  -4  -7 -18   68.94    5.41
   4  -7 -17  144.96    8.23
   4  -7 -17  161.48    8.74
  -4  -7 -17  160.39    8.81
  -4  -7 -17  157.38    9.05
   4   7 -17  153.36    9.04
  -4  -7 -16  112.33    7.69
  -4  -7 -16  105.27    7.18
   4   7 -16  129.80    8.18
   4  -7 -16  121.61    7.13
   4  -7 -16  106.89    7.52
   4  -7 -15  262.41   13.06
  -4  -7 -15  270.52   13.59
  -4  -7 -15  263.18   13.57
  -4  -7 -15  272.75   13.44
   4   7 -15  279.33   13.91
  -4  -7 -14  225.99   12.19
  -4  -7 -14  248.09   12.32
   4  -7 -14  233.04   11.63
  -4  -7 -14  229.85   12.15
   4   7 -14  228.32   12.38
   4  -7 -13  322.83   15.72
   4   7 -13  329.39   16.49
  -4  -7 -13  357.95   16.45
  -4  -7 -13  336.30   16.47
  -4  -7 -13  346.82   16.42
   4  -7 -12  137.15    7.82
  -4  -7 -12  127.10    8.76
  -4  -7 -12  143.89    8.43
  -4  -7 -11  561.16   25.92
  -4  -7 -11  587.87   26.11
  -4  -7 -11  604.70   26.29
  -4  -7 -11  544.59   26.05
  -4  -7 -11  601.61   25.78
  -4  -7 -10  162.28    9.25
  -4  -7 -10  154.65    9.66
  -4  -7 -10  167.98    9.62
   4   7 -10  171.60    9.77
  -4  -7 -10  181.11    9.01
  -4  -7 -10  167.84    9.46
   4   7  -9  660.22   28.52
  -4  -7  -9  644.20   28.57
  -4  -7  -9  628.48   28.50
  -4  -7  -9  651.56   28.50
  -4  -7  -9  665.25   28.22
  -4  -7  -9  623.73   28.30
   4   7  -8  414.34   17.83
  -4  -7  -8  363.07   17.08
   4   7  -8  384.03   17.49
   4  -7  -8  372.37   16.65
   4   7  -7  580.13   25.00
  -4  -7  -7  560.70   24.73
   4  -7  -7  563.51   24.38
   4  -7  -6  749.03   32.95
  -4  -7  -6  794.97   33.24
   4   7  -6  790.16   33.39
   4  -7  -5 1259.61   52.91
  -4  -7  -5 1251.00   53.05
   4  -7  -4  269.30   11.82
  -4  -7  -4  252.01   11.85
   4  -7  -3 1985.23   83.85
  -4  -7  -3 2093.19   83.94
   4  -7  -3 1969.30   83.48
  -4  -7  -2   63.45    3.69
   4  -7  -2   52.96    3.72
   4  -7  -2   52.26    3.20
  -4  -7  -1 1957.28   80.97
  -4  -7  -1 1972.32   81.01
   4  -7  -1 1890.72   80.75
   4  -7   0  161.76    7.97
  -4  -7   0  169.93    7.98
   4  -7   0  167.54    7.76
  -4  -7   0  172.54    8.04
   4  -7   1 1996.33   77.79
   4  -7   1 1925.33   77.88
   4  -7   1 1778.37   77.36
  -4  -7   1 1860.35   77.88
  -4  -7   1 1860.30   77.86
   4  -7   2   66.20    3.62
   4  -7   2   53.37    2.93
   4  -7   2   62.85    3.77
   4  -7   3 2020.65   84.05
   4  -7   3 2069.88   84.36
  -4  -7   3 1941.51   84.39
   4  -7   3 2042.88   84.34
  -4  -7   3 1988.88   84.40
   4  -7   4  232.01   10.90
  -4  -7   4  237.92   11.10
   4  -7   4  246.75   10.72
  -4  -7   4  235.29   11.07
   4  -7   4  248.17   11.02
   4  -7   5 1254.95   51.92
  -4  -7   5 1232.30   52.09
  -4  -7   5 1245.23   52.14
   4  -7   5 1202.20   51.85
   4  -7   6  789.97   33.21
  -4  -7   6  779.16   33.41
   4   7   6  789.75   33.70
   4  -7   6  799.10   33.32
  -4  -7   6  738.17   33.49
  -4  -7   7  564.36   24.60
   4  -7   7  557.31   24.17
  -4  -7   7  557.79   24.43
   4   7   7  573.44   24.87
   4  -7   7  574.72   24.51
   4  -7   7  549.62   24.36
   4   7   8  328.20   16.11
   4  -7   8  358.50   16.63
   4  -7   8  336.68   15.68
  -4  -7   8  355.77   15.92
  -4  -7   8  349.12   15.64
  -4  -7   9  694.01   30.95
  -4  -7   9  735.02   30.82
   4  -7   9  702.36   31.24
  -4  -7   9  712.27   30.48
   4  -7   9  680.77   30.49
   4  -7  10  167.53    8.38
   4   7  10  146.17    8.83
  -4  -7  10  161.40    8.32
  -4  -7  10  142.18    9.20
   4  -7  10  170.24    9.93
  -4  -7  10  158.12    8.78
   4  -7  11  621.00   26.82
  -4  -7  11  589.00   27.27
   4   7  11  607.68   27.25
  -4  -7  11  621.90   27.17
  -4  -7  11  598.94   26.64
   4  -7  11  622.87   27.64
   4  -7  12  125.44    7.57
  -4  -7  12  136.51    8.15
  -4  -7  12  114.04    8.30
   4   7  12  122.38    7.93
  -4  -7  12  133.79    7.14
   4  -7  12  125.05    8.77
  -4  -7  13  317.20   15.32
  -4  -7  13  290.17   15.66
   4   7  13  310.15   15.17
   4  -7  13  331.88   16.14
   4  -7  13  326.54   15.00
  -4  -7  14  233.17   12.58
   4  -7  14  234.05   12.78
  -4  -7  15  256.65   13.73
   4  -7  15  280.44   13.97
  -4  -7  16  135.14    8.40
   4  -7  16  124.14    7.95
   4  -7  16  122.54    8.35
   4  -7  17  166.59    9.14
   4  -7  17  172.80    9.54
  -4  -7  17  173.81    9.50
   4  -7  18   46.39    4.45
   4  -7  18   54.95    4.83
  -4  -7  19  126.21    6.91
  -4  -7  20   32.92    3.05
  -4   8 -19  138.50    7.04
  -4  -8 -19  127.60    6.45
   4   8 -19  124.94    6.80
  -4  -8 -19  136.41    6.82
   4  -8 -18   42.77    3.77
   4   8 -18   43.04    4.61
  -4   8 -18   28.68    4.57
  -4  -8 -18   37.12    4.00
  -4  -8 -18   42.68    4.46
   4   8 -17  207.60   10.93
   4  -8 -17  186.63   10.26
  -4  -8 -17  215.36   10.64
  -4  -8 -17  239.38   10.99
  -4   8 -17  220.86   10.99
  -4  -8 -16   85.00    6.05
   4   8 -16   91.08    7.12
   4  -8 -16   97.30    6.23
  -4  -8 -16   85.82    6.57
  -4  -8 -15  184.75   10.13
   4   8 -15  192.13   10.78
  -4  -8 -15  190.62   10.41
  -4  -8 -14  197.31   10.77
  -4  -8 -14  190.81   10.84
  -4  -8 -14  183.88   10.69
  -4  -8 -13  247.58   12.54
  -4  -8 -13  237.96   12.37
  -4  -8 -13  236.74   12.63
   4   8 -12  130.90    9.10
  -4  -8 -12  136.32    8.34
  -4  -8 -12  136.13    8.75
   4   8 -11  211.21   11.78
  -4  -8 -11  220.08   11.34
  -4  -8 -11  211.55   11.59
  -4  -8 -11  223.40   10.97
  -4  -8 -11  210.04   11.59
  -4  -8 -11  210.88   11.76
   4   8 -10  140.80    8.65
  -4  -8 -10  120.14    8.12
  -4  -8 -10  130.18    7.28
  -4  -8 -10  125.62    8.07
  -4  -8 -10  115.94    8.22
  -4  -8 -10  116.44    7.64
  -4  -8  -9  592.35   25.58
  -4  -8  -9  561.02   25.67
  -4  -8  -9  582.24   25.98
  -4  -8  -9  574.40   25.92
   4   8  -9  589.34   26.05
  -4  -8  -9  575.00   26.01
   4   8  -8  113.36    7.32
  -4  -8  -8   94.87    6.52
  -4  -8  -8  104.77    6.84
  -4  -8  -8  104.05    6.16
   4   8  -8  126.06    7.51
  -4  -8  -8   84.25    6.55
  -4  -8  -8   96.38    7.15
   4   8  -7  597.22   25.29
   4   8  -7  565.55   25.22
  -4  -8  -7  565.03   24.92
  -4  -8  -7  545.99   25.25
  -4  -8  -7  564.86   25.43
   4  -8  -7  571.48   24.65
   4   8  -6  264.91   12.97
  -4  -8  -6  268.21   12.65
   4  -8  -6  279.67   12.46
  -4  -8  -5  311.94   14.15
   4  -8  -5  310.97   14.03
   4  -8  -4  490.53   20.91
  -4  -8  -4  465.76   20.92
  -4  -8  -3  423.90   19.29
   4  -8  -3  439.45   18.82
   4  -8  -3  458.72   19.33
   4  -8  -2 1387.51   58.29
   4  -8  -2 1401.40   57.95
  -4  -8  -2 1348.23   58.26
  -4  -8  -1 2966.53  122.65
   4  -8  -1 2908.54  122.40
  -4  -8  -1 2941.07  122.59
   4  -8   0 1717.50   71.46
  -4  -8   0 1671.84   71.42
   4  -8   0 1726.71   71.29
  -4  -8   0 1681.23   71.43
   4  -8   1 3009.87  123.97
  -4  -8   1 2936.57  123.95
   4  -8   1 2919.42  123.82
  -4  -8   1 3010.48  123.95
  -4  -8   2 1338.07   56.58
   4  -8   2 1339.66   56.59
  -4  -8   2 1332.78   56.63
   4  -8   2 1355.07   56.53
   4  -8   3  475.78   20.96
   4  -8   3  482.07   20.94
  -4  -8   3  484.96   21.00
   4  -8   4  467.32   20.23
   4  -8   4  473.87   20.32
   4  -8   4  432.00   19.82
  -4  -8   4  485.27   20.41
  -4  -8   4  483.65   20.35
   4  -8   5  328.70   14.55
  -4  -8   5  321.63   14.94
  -4  -8   5  332.05   14.94
   4  -8   5  337.26   14.97
   4  -8   5  333.09   14.78
   4   8   6  302.90   14.92
   4  -8   6  315.12   14.35
  -4  -8   6  311.88   14.56
   4  -8   6  323.08   14.29
  -4  -8   6  345.04   14.71
   4  -8   7  571.75   24.96
  -4  -8   7  566.40   24.30
   4  -8   7  554.22   23.91
   4  -8   7  531.04   23.94
  -4  -8   7  568.95   24.43
  -4  -8   7  547.72   24.16
   4   8   7  526.25   24.56
   4  -8   8  119.87    7.23
  -4  -8   8  149.45    7.95
  -4  -8   8  134.37    7.22
   4  -8   8  119.69    8.33
   4  -8   8  127.82    7.16
  -4  -8   8  139.08    7.77
  -4  -8   8  149.73    7.75
  -4  -8   9  535.59   24.70
   4  -8   9  565.32   24.32
  -4  -8   9  550.93   24.26
   4  -8   9  543.85   24.24
   4  -8   9  583.97   25.31
  -4  -8   9  528.94   24.37
  -4  -8  10  163.93    8.84
  -4  -8  10  176.07    9.45
  -4  -8  10  167.80    8.55
   4  -8  10  156.76   10.09
   4  -8  10  153.10    8.58
   4  -8  10  139.55    8.55
  -4  -8  11  217.95   11.33
  -4  -8  11  214.59   11.63
   4  -8  11  225.59   11.21
   4   8  11  218.63   11.46
  -4  -8  11  223.30   10.86
   4  -8  11  219.65   11.19
   4  -8  11  214.99   12.05
   4  -8  12  135.13    8.96
   4  -8  12  126.14    7.64
   4   8  12  113.32    7.56
  -4  -8  12  133.59    7.96
  -4  -8  12  130.30    7.25
  -4  -8  12  129.83    8.43
   4  -8  12  124.19    7.44
  -4  -8  13  215.63   11.88
   4  -8  13  221.36   12.45
  -4  -8  14  210.88   10.95
   4  -8  14  198.51   11.21
   4  -8  14  180.72   10.17
   4  -8  15  177.03    9.62
  -4  -8  15  180.58   10.09
   4  -8  15  189.99   10.61
   4  -8  16   79.81    5.70
   4  -8  16   82.31    6.81
  -4  -8  16   91.95    6.62
   4  -8  17  178.90    9.55
  -4  -8  17  182.23    9.52
   4  -8  18   49.50    4.33
  -4  -8  18   64.08    4.72
  -4  -8  19  124.54    6.38
   4   9 -19   27.23    2.86
  -4   9 -19   30.20    3.11
  -4  -9 -19   30.67    2.58
  -4   9 -18    7.62    3.59
   4   9 -18    8.41    3.43
  -4  -9 -18    4.30    2.60
  -4  -9 -18    9.43    3.11
  -4  -9 -17   52.01    4.40
  -4  -9 -17   49.80    4.73
   4   9 -17   45.34    5.15
  -4   9 -16   20.46    4.91
   4   9 -16   34.94    5.40
  -4  -9 -16   29.54    3.89
  -4  -9 -16   35.22    4.44
  -4  -9 -15   64.29    5.50
  -4  -9 -15   70.09    5.88
  -4  -9 -14   37.29    4.95
  -4  -9 -14   40.93    5.61
  -4  -9 -14   40.91    5.33
   4   9 -13   82.25    7.24
  -4  -9 -13   84.46    6.85
  -4  -9 -13   82.54    6.35
  -4  -9 -13   89.77    6.94
  -4  -9 -12   52.30    5.36
   4   9 -12   44.53    6.66
  -4  -9 -12   47.33    6.07
  -4  -9 -11   67.72    6.67
   4   9 -11   78.25    7.31
  -4  -9 -11   69.04    5.41
  -4  -9 -11   67.46    6.37
  -4  -9 -11   72.85    6.60
  -4  -9 -11   62.18    5.80
   4   9 -10   32.22    6.07
  -4  -9 -10   29.85    6.02
  -4  -9 -10   29.98    4.63
  -4  -9 -10   37.60    5.36
  -4  -9 -10   30.80    4.19
  -4  -9 -10   32.59    5.58
  -4  -9  -9  335.38   16.50
   4   9  -9  346.92   17.09
  -4  -9  -9  373.38   16.50
  -4  -9  -9  349.96   16.97
  -4  -9  -9  360.80   17.29
  -4  -9  -9  366.83   16.99
  -4  -9  -8   40.06    6.05
   4   9  -8   38.98    5.43
  -4  -9  -8   39.98    4.59
  -4  -9  -8   47.44    4.36
   4   9  -8   37.93    5.74
  -4  -9  -8   48.09    5.38
  -4  -9  -8   41.28    5.14
  -4  -9  -7  124.50    8.66
  -4  -9  -7  122.24    7.44
  -4  -9  -7  144.10    8.19
  -4  -9  -7  137.18    7.39
  -4  -9  -7  143.51    8.22
   4   9  -7  130.80    8.56
   4   9  -7  145.57    8.35
  -4  -9  -6  110.57    7.67
   4  -9  -6  124.45    6.42
   4   9  -6  120.13    7.22
  -4  -9  -6  102.14    6.49
  -4  -9  -6  108.82    6.43
  -4  -9  -6  106.26    7.40
   4   9  -6  128.09    7.84
   4   9  -5  133.44    7.90
  -4  -9  -5  140.22    8.02
   4  -9  -5  147.26    7.33
  -4  -9  -5  129.68    8.02
  -4  -9  -5  142.07    7.37
   4   9  -5  127.91    7.84
  -4  -9  -4   63.35    4.39
  -4  -9  -4   60.98    4.87
   4  -9  -4   54.38    4.33
   4  -9  -3  196.09    9.51
  -4  -9  -3  195.86    9.51
   4  -9  -2   67.31    4.05
  -4  -9  -2   75.20    4.64
   4  -9  -2   72.28    4.67
   4  -9  -1  153.58    7.20
  -4  -9  -1  140.59    7.44
  -4  -9   0   33.66    3.30
   4  -9   0   33.49    3.00
  -4  -9   0   43.80    3.52
   4  -9   0   35.55    3.59
  -4  -9   1  147.95    7.55
  -4  -9   1  149.05    7.52
   4  -9   1  153.79    7.63
   4  -9   1  144.93    7.39
   4  -9   2   88.38    5.22
  -4  -9   2   81.61    5.27
  -4  -9   2   96.05    5.31
   4  -9   2   84.24    5.31
   4  -9   3  194.84    9.21
  -4  -9   3  176.94    9.08
  -4  -9   3  183.36    9.21
   4  -9   3  198.20    9.21
   4  -9   4   58.42    5.50
   4  -9   4   58.19    4.33
  -4  -9   4   51.32    4.10
   4  -9   4   55.03    4.24
  -4  -9   5  132.95    7.81
   4  -9   5  135.25    7.18
  -4  -9   5  144.88    7.61
  -4  -9   5  134.84    7.20
  -4  -9   5  134.59    7.18
   4   9   5  113.75    7.63
   4  -9   5  125.38    6.99
   4   9   6  101.27    7.00
  -4  -9   6  118.83    7.27
   4  -9   6  110.30    6.30
   4  -9   6   96.13    6.08
  -4  -9   6  108.68    6.27
  -4  -9   6  108.57    6.35
   4  -9   6  113.07    7.62
  -4  -9   6  110.25    6.86
  -4  -9   7  137.79    7.88
  -4  -9   7  122.37    7.89
  -4  -9   7  137.20    7.52
   4   9   7  140.75    8.47
  -4  -9   7  137.62    7.45
   4  -9   7  123.78    8.54
   4  -9   8   34.76    4.01
  -4  -9   8   34.72    4.17
  -4  -9   8   41.65    4.56
   4  -9   8   31.81    5.64
  -4  -9   8   37.05    5.02
  -4  -9   8   34.58    5.17
   4  -9   9  357.07   17.78
   4  -9   9  369.33   16.78
  -4  -9   9  345.68   16.96
  -4  -9   9  380.43   17.13
  -4  -9   9  360.69   16.78
  -4  -9   9  359.24   16.77
   4  -9  10   43.97    4.96
  -4  -9  10   36.88    4.35
  -4  -9  10   30.66    5.02
  -4  -9  10   43.54    4.57
  -4  -9  10   40.40    5.34
   4  -9  10   36.52    6.92
   4   9  11   79.82    6.51
  -4  -9  11  107.99    7.32
   4  -9  11   95.60    7.93
   4  -9  11   93.51    6.47
  -4  -9  11  101.21    6.86
  -4  -9  11  100.34    6.29
   4  -9  12   52.02    6.74
  -4  -9  12   46.44    5.91
  -4  -9  13   74.48    6.68
   4  -9  13   81.49    7.55
  -4  -9  14   58.23    5.84
   4  -9  14   44.44    6.27
  -4  -9  15   56.48    5.54
   4  -9  15   54.21    6.08
   4  -9  16   32.14    4.94
  -4  -9  16   34.02    4.61
  -4  -9  17   40.91    4.17
   4  -9  17   42.75    4.38
   4  -9  18    4.02    2.49
  -4  -9  18    2.11    2.68
  -4  -9  19   33.32    2.46
   4  10 -18    9.61    2.90
  -4 -10 -18   10.23    2.10
  -4  10 -17   73.06    5.35
  -4 -10 -17   68.23    4.51
  -4 -10 -17   78.81    4.84
  -4 -10 -16   28.71    3.99
  -4  10 -16   18.95    4.69
  -4 -10 -16   21.70    3.74
   4  10 -15  102.80    7.07
  -4  10 -15   95.27    6.88
  -4 -10 -15  102.68    6.44
  -4 -10 -15   89.61    5.99
  -4  10 -14   31.22    5.31
   4  10 -14   34.98    5.68
  -4 -10 -14   31.23    4.93
  -4 -10 -14   30.78    4.68
  -4 -10 -13  138.90    8.32
  -4 -10 -13  154.26    8.89
   4  10 -13  159.00    9.49
  -4 -10 -13  155.94    8.93
  -4 -10 -12  114.53    7.85
  -4 -10 -12  109.28    6.85
   4  10 -12   96.24    7.97
  -4 -10 -11  163.17    9.33
   4  10 -11  176.53   10.02
  -4 -10 -11  140.88    8.68
  -4 -10 -11  157.44    9.41
  -4 -10 -11  162.27    9.62
   4  10 -10   68.42    6.76
  -4 -10 -10   67.18    6.08
  -4 -10 -10   59.54    6.12
  -4 -10 -10   57.70    6.46
  -4 -10 -10   51.02    5.25
  -4 -10  -9  334.40   16.06
  -4 -10  -9  342.71   15.83
  -4 -10  -9  330.63   15.79
   4  10  -9  358.01   16.18
  -4 -10  -9  333.90   15.18
   4  10  -8  145.13    8.96
  -4 -10  -8  126.76    7.81
  -4 -10  -8  137.55    7.73
  -4 -10  -8  150.96    9.03
  -4 -10  -8  143.76    8.80
  -4 -10  -8  144.60    8.53
  -4 -10  -7  158.62    8.56
  -4 -10  -7  144.07    8.54
   4  10  -7  189.83    9.91
  -4 -10  -7  161.74    9.48
   4  10  -7  195.72   10.18
  -4 -10  -7  160.15    9.20
  -4 -10  -7  155.72    9.64
   4  10  -6  196.99   10.65
   4 -10  -6  203.68   10.10
  -4 -10  -6  198.73    9.48
  -4 -10  -6  182.88   10.28
  -4 -10  -6  193.16   10.71
   4  10  -6  194.65   10.44
   4 -10  -5  218.09   11.35
  -4 -10  -5  205.11   11.35
   4  10  -5  240.07   11.44
  -4 -10  -5  203.94   10.51
   4  10  -5  225.38   11.35
   4 -10  -5  221.96   10.69
  -4 -10  -5  209.78   11.44
   4  10  -4  178.63   10.14
  -4 -10  -4  195.45    9.39
  -4 -10  -4  187.91   10.21
   4 -10  -4  182.60   10.21
   4 -10  -4  187.29    9.53
  -4 -10  -3  723.46   32.91
  -4 -10  -3  736.79   32.22
   4 -10  -3  765.95   32.38
  -4 -10  -3  734.11   32.72
   4 -10  -3  771.20   32.83
   4 -10  -2  217.50   11.32
  -4 -10  -2  200.88   11.39
  -4 -10  -2  207.51   10.86
  -4 -10  -2  213.92   10.31
   4 -10  -2  226.21   10.57
   4 -10  -1  288.21   13.99
  -4 -10  -1  278.18   12.99
  -4 -10  -1  277.29   13.74
   4 -10  -1  280.75   12.72
  -4 -10   0  474.01   20.53
   4 -10   0  483.30   21.23
  -4 -10   0  458.59   21.33
   4 -10   0  458.00   20.63
   4 -10   0  451.80   20.30
  -4 -10   1  275.58   13.57
  -4 -10   1  273.15   12.63
  -4 -10   1  284.33   12.63
   4 -10   1  275.22   12.75
   4 -10   1  256.94   13.28
   4 -10   1  255.55   12.41
   4 -10   2  208.88   10.42
  -4 -10   2  213.98   11.28
   4 -10   2  203.21   11.37
  -4 -10   2  209.51   10.17
  -4 -10   2  211.37   10.29
   4 -10   2  213.76   10.21
  -4 -10   3  722.32   32.36
   4 -10   3  767.42   33.00
  -4 -10   3  742.88   32.26
   4 -10   3  776.64   32.35
   4 -10   3  750.67   32.23
  -4 -10   3  739.31   32.20
  -4 -10   3  723.94   32.71
  -4 -10   4  191.97    9.43
   4 -10   4  201.74    9.68
  -4 -10   4  172.04    9.51
  -4 -10   4  187.69    9.80
  -4 -10   4  183.09   10.42
   4 -10   4  190.79    9.52
   4 -10   4  203.49   10.75
  -4 -10   5  206.71   11.00
   4 -10   5  197.90   10.19
   4 -10   5  213.66   10.28
  -4 -10   5  209.73   10.55
   4  10   5  198.15   11.07
  -4 -10   5  204.77   10.19
  -4 -10   6  188.88    9.99
   4  10   6  186.70   11.07
   4 -10   6  207.53   11.18
  -4 -10   6  197.11   10.21
   4 -10   6  217.20   10.29
  -4 -10   6  198.57   10.37
  -4 -10   6  210.00   10.99
   4  10   7  162.00   10.21
  -4 -10   7  170.84    9.85
  -4 -10   7  175.06    9.05
   4 -10   7  169.58   10.30
   4 -10   7  175.72    9.12
  -4 -10   7  167.44    8.92
  -4 -10   7  167.68    9.45
  -4 -10   8  163.49    9.03
   4 -10   8  154.46    9.79
  -4 -10   8  151.92    9.18
  -4 -10   8  145.32    8.37
  -4 -10   8  158.93    8.51
  -4 -10   9  341.47   16.47
  -4 -10   9  343.05   16.34
  -4 -10   9  340.78   16.01
   4 -10   9  353.20   16.20
  -4 -10   9  356.88   16.19
   4 -10   9  321.87   17.26
  -4 -10  10   74.33    6.18
  -4 -10  10   77.93    6.25
   4 -10  10   65.49    5.89
   4 -10  10   75.52    7.80
  -4 -10  10   63.98    5.22
  -4 -10  10   74.77    5.80
   4 -10  11  158.88   10.12
  -4 -10  11  149.65    8.93
  -4 -10  11  161.80    9.19
  -4 -10  12  117.40    7.56
   4 -10  12  108.12    8.47
   4 -10  13  137.71    9.34
  -4 -10  13  142.22    8.37
   4 -10  14   39.40    5.80
  -4 -10  14   35.55    4.76
  -4 -10  15   93.60    5.98
   4 -10  15   77.33    6.43
  -4 -10  16   34.70    3.78
   4 -10  16   22.42    4.19
   4 -10  17   62.84    4.34
  -4 -10  17   60.47    4.11
  -4 -10  18   10.49    1.88
  -4  11 -17   93.65    5.42
  -4  11 -16   50.75    4.70
  -4 -11 -16   44.63    3.60
  -4 -11 -16   54.22    3.80
   4  11 -16   56.87    4.57
   4  11 -15   87.54    6.64
  -4  11 -15  106.97    6.72
  -4 -11 -15  105.51    5.83
  -4 -11 -15   88.62    5.41
  -4 -11 -14   55.69    4.78
   4  11 -14   58.26    5.72
  -4 -11 -14   60.68    5.06
  -4  11 -14   52.43    5.78
  -4  11 -13  176.48   10.05
  -4 -11 -13  181.92    9.59
  -4 -11 -13  193.34    9.78
   4  11 -13  170.32   10.14
  -4 -11 -12   44.50    5.48
  -4  11 -12   45.18    5.73
   4  11 -12   48.46    6.06
  -4 -11 -12   34.60    4.23
   4  11 -11  123.17    8.15
  -4 -11 -11  120.74    7.79
  -4 -11 -10   36.68    5.74
   4  11 -10   45.90    6.50
  -4 -11 -10   36.96    5.69
  -4 -11 -10   29.03    4.18
  -4 -11 -10   33.71    5.13
  -4 -11  -9  202.68   10.79
  -4 -11  -9  209.33   10.65
  -4 -11  -9  214.51   10.46
   4  11  -9  188.17   10.82
   4  11  -8  267.91   14.35
  -4 -11  -8  299.86   14.41
  -4 -11  -8  246.11   13.14
  -4 -11  -8  315.02   14.09
  -4 -11  -8  301.52   14.25
   4  11  -7  232.28   12.44
   4  11  -7  236.42   12.15
  -4 -11  -7  220.99   11.62
  -4 -11  -7  213.55   11.83
  -4 -11  -7  222.96   12.29
  -4 -11  -6  187.12   10.14
  -4 -11  -6  166.87    9.24
  -4 -11  -6  195.64   10.51
  -4 -11  -6  188.24   10.56
   4 -11  -6  199.45   10.25
   4  11  -6  191.73   10.78
   4  11  -6  176.67   10.39
   4 -11  -5  633.93   27.64
  -4 -11  -5  602.72   27.92
  -4 -11  -5  607.84   27.75
   4  11  -5  622.07   27.68
   4  11  -5  658.75   28.01
  -4 -11  -5  600.25   27.06
  -4 -11  -4   59.76    5.95
   4  11  -4   62.13    5.81
  -4 -11  -4   53.14    4.44
   4  11  -4   64.29    5.90
   4 -11  -4   49.73    6.11
   4  11  -3  413.33   18.59
  -4 -11  -3  374.91   17.47
   4 -11  -3  383.52   18.33
  -4 -11  -3  390.34   18.29
   4 -11  -2   52.55    6.15
  -4 -11  -2   44.42    4.19
  -4 -11  -2   46.60    5.83
  -4 -11  -2   53.98    5.88
   4 -11  -2   60.88    4.93
  -4 -11  -1  408.08   19.40
  -4 -11  -1  404.62   19.16
  -4 -11  -1  415.99   18.39
   4 -11  -1  404.35   19.28
   4 -11   0  100.37    7.51
  -4 -11   0   93.85    7.54
   4 -11   0   93.55    5.95
   4 -11   0   87.30    5.39
  -4 -11   0   85.81    5.63
   4 -11   1  475.86   22.33
   4 -11   1  476.76   21.72
   4 -11   1  479.46   21.35
  -4 -11   1  480.82   22.39
  -4 -11   1  503.28   21.50
   4 -11   2   79.98    6.00
  -4 -11   2   84.48    5.90
  -4 -11   2   97.58    5.63
   4 -11   2   79.25    5.45
   4 -11   2   85.07    7.39
  -4 -11   2   87.33    6.99
   4 -11   3  405.97   20.68
   4  11   3  449.56   20.80
   4 -11   3  422.20   19.82
  -4 -11   3  435.20   20.75
  -4 -11   3  469.84   20.04
  -4 -11   3  461.81   19.84
   4  11   4   79.55    6.96
  -4 -11   4   87.95    6.34
  -4 -11   4   93.98    5.80
  -4 -11   4   91.14    7.61
   4 -11   4  100.01    7.88
  -4 -11   4   99.72    6.31
   4 -11   4   89.93    5.90
  -4 -11   5  710.47   30.52
   4  11   5  667.62   31.10
  -4 -11   5  678.81   30.93
  -4 -11   5  733.25   30.34
   4 -11   5  674.02   30.36
   4 -11   6  191.67    9.50
  -4 -11   6  171.78   10.21
  -4 -11   6  160.31    9.40
  -4 -11   6  166.50    8.96
   4  11   6  186.99   10.93
   4 -11   7  255.21   12.82
  -4 -11   7  263.36   12.91
  -4 -11   7  259.70   13.32
  -4 -11   7  253.35   12.81
  -4 -11   7  268.35   12.59
   4 -11   7  261.78   14.05
   4 -11   8  262.44   12.56
  -4 -11   8  254.16   13.01
  -4 -11   8  257.62   12.51
  -4 -11   8  244.81   12.16
   4 -11   8  249.23   13.54
  -4 -11   8  241.03   12.45
   4 -11   9  200.85   11.43
  -4 -11   9  193.98   10.46
  -4 -11   9  173.26   10.02
  -4 -11  10   42.95    5.13
   4 -11  10   45.87    6.70
  -4 -11  10   39.99    5.39
  -4 -11  11  101.24    7.03
   4 -11  11  111.88    8.33
  -4 -11  11  113.30    7.18
   4 -11  12   64.74    6.80
  -4 -11  12   77.99    5.80
  -4 -11  13  193.92    9.96
   4 -11  13  200.43   10.93
  -4 -11  14   56.22    4.60
   4 -11  14   54.14    5.63
  -4 -11  15  114.88    6.26
   4 -11  15  110.67    6.88
  -4 -11  16   43.44    3.39
   4 -11  16   49.06    4.02
  -4  12 -16   41.80    3.63
   4  12 -16   41.52    3.65
  -4  12 -15  115.54    6.51
   4  12 -15   96.63    6.27
  -4 -12 -15  115.24    5.56
  -4 -12 -15  107.17    5.56
  -4 -12 -14   87.11    5.30
  -4 -12 -14  101.33    5.55
  -4  12 -14   96.20    6.28
   4  12 -14   90.14    6.21
  -4 -12 -13  141.30    7.92
   4  12 -13  136.25    8.51
  -4 -12 -13  166.52    8.02
  -4  12 -13  149.20    8.56
   4  12 -12  207.12   11.24
  -4  12 -12  204.84   11.19
  -4 -12 -12  213.89   10.82
  -4 -12 -12  223.72   10.77
  -4 -12 -11  174.28    9.71
   4  12 -11  176.41   10.13
  -4  12 -11  179.95   10.03
   4  12 -10  131.15    8.46
  -4  12 -10  120.98    8.05
  -4 -12 -10  116.73    7.44
  -4 -12 -10  126.66    7.96
  -4 -12 -10  118.14    8.02
   4  12  -9  274.81   14.71
  -4  12  -9  291.91   14.67
  -4 -12  -9  293.97   14.56
  -4 -12  -9  305.06   14.26
  -4 -12  -9  306.89   14.78
  -4 -12  -8  233.74   12.08
   4  12  -8  229.61   12.18
  -4  12  -8  207.11   11.67
  -4 -12  -8  213.79   11.39
  -4 -12  -8  229.06   11.81
  -4  12  -7  431.06   20.49
   4  12  -7  426.76   20.81
  -4 -12  -7  448.68   20.99
  -4 -12  -7  443.00   20.49
   4 -12  -7  454.47   20.44
  -4 -12  -7  490.79   21.03
   4  12  -6  189.12   10.79
   4 -12  -6  185.78   10.42
  -4 -12  -6  189.90   10.90
  -4 -12  -6  186.10   10.22
  -4 -12  -6  204.84   10.79
  -4 -12  -5  619.98   27.07
   4  12  -5  554.15   26.81
  -4 -12  -5  611.67   27.21
   4 -12  -5  621.30   27.03
   4 -12  -4  206.86   11.35
  -4 -12  -4  199.14   11.34
   4  12  -4  213.49   11.77
   4 -12  -3  499.61   22.55
   4  12  -3  510.28   22.93
  -4 -12  -3  456.94   22.25
  -4 -12  -2  329.19   16.13
   4 -12  -2  329.01   16.13
  -4 -12  -2  319.55   15.82
   4  12  -2  319.09   16.28
   4 -12  -1  507.86   22.77
  -4 -12  -1  494.67   22.80
  -4 -12  -1  493.69   22.49
  -4 -12  -1  472.69   21.62
  -4 -12   0  649.57   28.97
   4  12   0  703.79   29.26
   4 -12   0  580.09   28.17
  -4 -12   0  636.45   27.93
  -4 -12   0  661.07   28.75
   4 -12   0  653.40   28.95
   4  12   1  521.77   23.21
  -4 -12   1  504.98   22.74
   4 -12   1  473.98   21.58
  -4 -12   1  485.07   21.68
   4 -12   1  482.82   22.71
  -4 -12   2  318.58   15.88
   4  12   2  322.05   15.92
   4 -12   2  307.80   14.56
  -4 -12   2  311.46   14.55
   4 -12   2  325.55   15.81
   4  12   3  431.60   20.62
  -4 -12   3  431.94   19.32
  -4 -12   3  439.85   19.57
   4 -12   3  408.35   19.33
  -4 -12   3  446.52   20.49
   4 -12   3  436.81   20.57
  -4 -12   4  191.21    9.65
   4 -12   4  180.68   11.14
  -4 -12   4  212.56   10.23
   4 -12   4  179.98    9.76
  -4 -12   4  192.81   11.27
   4  12   4  203.09   11.72
  -4 -12   5  637.50   27.68
  -4 -12   5  607.27   27.36
  -4 -12   5  642.53   28.25
   4  12   5  655.28   28.93
   4 -12   5  610.46   27.53
  -4 -12   6  198.10   10.86
  -4 -12   6  185.90   10.08
   4 -12   7  470.32   21.97
  -4 -12   7  444.50   20.82
  -4 -12   7  476.30   21.49
  -4 -12   8  248.83   12.33
  -4 -12   8  252.63   12.84
   4 -12   8  245.14   13.41
  -4 -12   9  304.92   14.77
  -4 -12   9  327.36   15.21
   4 -12   9  296.79   15.72
  -4 -12  10  120.82    7.69
  -4 -12  10  124.30    7.38
   4 -12  10  126.05    8.65
  -4 -12  11  216.97   10.52
  -4 -12  11  204.59   10.41
   4 -12  11  194.70   11.39
  -4 -12  12  209.98   10.14
   4 -12  12  196.80   11.03
   4 -12  13  143.00    8.36
  -4 -12  13  141.16    7.38
  -4 -12  14   67.19    4.39
   4 -12  14   71.05    5.32
   4 -12  15  112.33    6.24
   4  13 -15    7.08    2.34
  -4  13 -14    2.12    3.20
   4  13 -14    4.07    3.13
   4  13 -13   -2.48    3.61
  -4 -13 -13    1.18    2.56
  -4  13 -13    0.94    3.81
  -4 -13 -13   -0.12    2.65
  -4 -13 -12   19.73    3.65
  -4  13 -12   21.56    4.46
  -4 -13 -12   19.99    3.48
   4  13 -12   11.54    4.22
  -4 -13 -11    7.44    4.08
   4  13 -11   12.36    4.54
  -4  13 -11    9.75    4.52
  -4  13 -10   10.44    4.77
   4  13 -10    3.80    4.54
  -4 -13 -10   13.22    4.55
  -4  13  -9   10.54    4.76
  -4 -13  -9   12.46    4.84
  -4 -13  -9   12.12    4.34
  -4 -13  -9    7.34    3.63
   4  13  -9   13.69    4.81
  -4 -13  -8    7.62    5.13
  -4 -13  -8   18.69    3.96
  -4 -13  -8   18.88    4.75
   4  13  -8   11.81    4.93
   4  13  -7   27.83    5.18
  -4 -13  -7   25.09    4.22
   4 -13  -7   19.85    4.43
  -4 -13  -7   20.30    5.02
  -4 -13  -7   22.01    5.55
  -4 -13  -6   24.89    5.88
   4  13  -6   21.62    4.94
  -4 -13  -6   29.99    4.45
  -4 -13  -6   26.61    5.35
   4 -13  -6   31.25    5.13
   4 -13  -5   18.27    5.21
  -4 -13  -5   21.38    4.21
  -4 -13  -5   20.06    5.09
  -4 -13  -5   25.40    6.16
  -4 -13  -4   59.73    6.03
   4 -13  -4   48.77    6.15
  -4 -13  -3   -0.28    4.99
   4 -13  -3   -1.88    5.30
  -4 -13  -2   -0.30    5.59
  -4 -13  -2    4.13    5.12
   4 -13  -2    1.20    5.34
   4 -13  -1   30.80    5.98
  -4 -13  -1   28.68    5.39
  -4 -13  -1   30.48    5.82
   4 -13   0   12.07    5.86
  -4 -13   0   -1.83    5.63
   4 -13   0    2.13    3.90
  -4 -13   0    8.06    5.35
   4 -13   1   25.79    6.09
  -4 -13   1   21.96    6.01
  -4 -13   1   22.92    5.36
   4 -13   1   21.90    4.35
   4 -13   2   12.07    5.67
  -4 -13   2    8.53    6.02
   4 -13   3    5.03    5.92
  -4 -13   3    2.26    5.98
  -4 -13   4   50.66    6.41
   4 -13   4   59.12    7.06
  -4 -13   5   18.63    5.60
  -4 -13   6   29.17    5.67
   4 -13   7   29.26    6.24
  -4 -13   7   24.24    5.55
  -4 -13   8   12.00    4.96
   4 -13   8   10.33    5.45
  -4 -13   9   10.97    4.49
   4 -13   9   11.22    5.34
   4 -13  10   21.07    5.23
  -4 -13  10   18.20    4.24
  -4 -13  11    7.12    3.57
   4 -13  11    3.36    4.54
   4 -13  12   33.65    4.91
   4 -13  13   -4.35    3.79
   4 -13  14    1.19    2.93
   4  14 -13   79.27    4.62
   4  14 -12   41.22    3.85
  -4 -14 -12   29.60    2.90
  -4 -14 -12   37.33    2.81
  -4 -14 -11  146.38    7.51
   4  14 -11  140.50    7.86
  -4 -14 -11  155.62    7.40
   4  14 -10   50.37    4.87
  -4 -14 -10   54.43    4.68
   4  14  -9   76.62    5.96
  -4 -14  -9   86.71    6.08
  -4 -14  -9   90.04    5.69
  -4 -14  -8   85.78    6.35
   4  14  -8   91.62    6.20
  -4 -14  -8   73.05    5.09
  -4 -14  -8   91.23    5.98
  -4 -14  -7   59.55    5.40
  -4 -14  -7   53.40    4.41
  -4 -14  -7   60.06    5.81
  -4 -14  -6   81.52    5.50
  -4 -14  -6   85.59    6.41
  -4 -14  -6   87.46    6.75
   4 -14  -6   78.16    5.94
  -4 -14  -5  151.82    8.92
  -4 -14  -5  151.31    8.19
   4 -14  -5  155.70    8.77
  -4 -14  -5  161.31    9.28
  -4 -14  -4  173.00    9.66
  -4 -14  -4  172.07    9.10
   4 -14  -4  179.06    9.75
  -4 -14  -3  269.04   13.04
  -4 -14  -3  277.25   13.62
   4 -14  -3  280.18   13.76
  -4 -14  -2  217.55   11.43
   4 -14  -2  212.27   11.57
  -4 -14  -2  214.00   11.64
  -4 -14  -1  428.78   19.47
   4 -14  -1  402.30   19.53
  -4 -14  -1  416.94   19.61
  -4 -14   0  164.54    9.67
  -4 -14   0  176.62   10.12
   4 -14   0  164.69   10.14
   4 -14   1  427.30   19.39
  -4 -14   1  426.43   18.97
  -4 -14   1  432.47   19.26
   4 -14   2  214.68   11.36
  -4 -14   2  200.26   10.84
   4 -14   2  192.48   10.24
  -4 -14   2  194.18   11.13
   4 -14   3  279.90   14.17
  -4 -14   3  277.38   13.73
  -4 -14   3  283.60   13.89
   4 -14   3  255.03   13.07
   4 -14   4  179.50   10.56
  -4 -14   4  170.07   10.09
  -4 -14   5  170.07    9.86
  -4 -14   6   95.58    7.11
  -4 -14   7   56.08    5.61
   4 -14   7   52.11    6.21
   4 -14   8   95.46    7.23
  -4 -14   8  101.03    6.55
  -4 -14   9   77.10    5.64
   4 -14   9   82.95    6.49
   4 -14  10   59.01    5.48
  -4 -14  10   53.67    4.38
   4 -14  11  149.77    8.17
   4 -14  12   46.55    4.11
   4 -14  13   82.24    4.73
  -4 -15 -10  102.93    5.05
  -4 -15 -10   95.74    5.28
  -4 -15  -9   67.01    4.67
  -4 -15  -8  140.44    7.51
  -4 -15  -8  140.34    7.26
  -4 -15  -7   96.43    5.74
  -4 -15  -7   90.19    6.20
  -4 -15  -6  168.68    9.08
  -4 -15  -6  171.23    8.81
  -4 -15  -5  169.51    8.75
  -4 -15  -5  168.23    9.11
   4 -15  -5  155.83    8.44
   4 -15  -4  207.96   10.62
  -4 -15  -4  218.04   11.05
  -4 -15  -4  214.80   10.77
   4 -15  -3  199.56   10.53
  -4 -15  -3  209.56   10.51
   4 -15  -2  184.38    9.43
  -4 -15  -2  170.57    9.16
   4 -15  -1  114.00    7.43
  -4 -15  -1  113.77    7.32
  -4 -15  -1  109.47    7.55
  -4 -15   0  135.39    8.16
  -4 -15   0  133.59    8.43
   4 -15   0  145.67    8.57
  -4 -15   1   96.86    6.98
   4 -15   1   91.76    7.12
  -4 -15   1   90.65    6.54
  -4 -15   2  201.79   10.36
  -4 -15   2  197.01   10.53
   4 -15   2  187.12   10.66
   4 -15   3  172.66   10.08
  -4 -15   3  185.60    9.76
  -4 -15   3  185.08    9.98
  -4 -15   4  217.41   10.68
  -4 -15   4  202.94   10.40
   4 -15   4  200.35   10.81
   4 -15   4  191.75    9.83
  -4 -15   5  157.58    8.75
   4 -15   5  160.22    9.12
   4 -15   5  148.58    7.89
  -4 -15   6  170.49    8.48
   4 -15   6  139.21    7.67
   4 -15   7   73.97    5.15
  -4 -15   7  102.74    5.88
  -4 -15   8  160.72    7.67
   4 -15   8  161.12    8.31
   4 -15   9   75.32    5.15
  -4 -15   9   73.24    4.33
  -4 -15  10  105.58    4.95
   4 -15  10  111.66    5.81
  -4 -15  10  120.19    5.64
  -4 -15  11   70.86    4.21
   4 -15  11   72.80    4.53
  -4 -15  12   54.08    3.17
  -4 -16  -8    7.00    2.37
  -4 -16  -7  229.33   10.60
  -4 -16  -6   22.05    2.87
  -4 -16  -6   21.49    3.43
  -4 -16  -5  221.97   10.90
  -4 -16  -5  234.16   10.65
   4 -16  -4   20.91    3.09
  -4 -16  -4   24.08    3.42
  -4 -16  -4   20.76    3.95
   4 -16  -3  283.68   13.32
  -4 -16  -3  300.56   13.40
  -4 -16  -2   15.06    3.50
   4 -16  -2   18.65    3.68
   4 -16  -1  243.16   11.83
  -4 -16  -1  245.14   12.01
  -4 -16  -1  254.25   11.80
   4 -16   0   26.53    4.30
  -4 -16   0   29.60    4.02
  -4 -16   0   27.92    4.50
  -4 -16   1  249.33   12.25
   4 -16   1  250.43   12.20
  -4 -16   1  258.16   12.05
   4 -16   2   12.07    4.16
  -4 -16   2   16.85    4.20
  -4 -16   2   12.75    3.56
  -4 -16   3  286.63   13.42
   4 -16   3  287.15   13.71
  -4 -16   3  298.36   13.65
   4 -16   4   21.64    4.22
  -4 -16   4   23.93    3.65
  -4 -16   4   26.97    4.17
   4 -16   5  210.67   10.54
  -4 -16   5  214.44   10.28
  -4 -16   5  216.38   10.27
  -4 -16   6   11.19    3.24
  -4 -16   6   12.62    3.20
  -4 -16   7  194.28    9.35
  -4 -16   7  201.85    9.27
   4 -16   8    4.59    2.83
  -4 -16   8    6.66    2.16
   4 -16   9  187.70    8.76
  -4 -17  -5    8.37    2.16
  -4 -17  -4    1.42    2.44
  -4 -17  -3   16.61    2.24
  -4 -17  -2    8.12    2.26
   4 -17  -1    0.20    2.30
  -4 -17  -1    2.41    2.28
  -4 -17  -1    6.36    3.02
   4 -17   0   14.04    2.83
  -4 -17   0   18.93    3.13
  -4 -17   0   24.47    2.76
  -4 -17   1    4.72    3.06
  -4 -17   1    3.52    2.41
   4 -17   1    3.69    2.67
   4 -17   2    8.73    2.83
  -4 -17   2    6.68    2.50
  -4 -17   2    9.22    2.86
  -4 -17   3   18.51    2.60
   4 -17   3   17.28    2.97
  -4 -17   3   19.03    2.93
  -4 -17   4    3.49    2.47
  -4 -17   4    2.74    2.20
   4 -17   4    1.05    2.50
  -4 -17   5    3.89    2.04
   4 -17   5    9.78    2.48
  -4 -17   5    3.73    2.14
   4 -17   6   11.29    2.18
   5   0 -22   -2.37    2.83
  -5   0 -22   -0.52    2.50
  -5   0 -21    3.46    2.99
  -5   0 -21    3.67    3.79
   5   0 -21    0.08    3.95
  -5   0 -20   -1.81    4.53
   5   0 -20   -8.24    4.64
  -5   0 -20    1.84    3.84
   5   0 -19    2.58    5.14
   5   0 -19   -1.36    5.11
  -5   0 -19    0.64    5.07
   5   0 -18    0.40    5.30
  -5   0 -18   -0.85    5.56
   5   0 -18   -9.29    5.56
   5   0 -17   -1.27    5.40
   5   0 -17    6.30    5.72
  -5   0 -17    1.05    5.69
  -5   0 -16    2.43    5.59
   5   0 -16   -2.41    5.65
   5   0 -16    4.17    5.97
   5   0 -15    5.71    5.53
  -5   0 -15   -0.32    5.99
  -5   0 -15   -3.54    5.40
   5   0 -15    1.79    5.38
  -5   0 -14   -2.36    5.39
   5   0 -14    3.92    5.52
  -5   0 -14    0.76    4.93
   5   0 -14   -0.26    5.43
  -5   0 -13   -1.41    5.29
   5   0 -13    2.88    4.92
  -5   0 -13    4.31    3.92
  -5   0 -12    3.49    4.74
   5   0 -12    3.59    4.31
  -5   0 -12   -0.13    4.11
  -5   0 -12   -0.74    3.48
  -5   0  -8    1.01    2.41
  -5   0  -7    3.36    2.21
  -5   0  -6   -0.45    1.79
   5   0  -5    1.50    1.37
  -5   0  -5    0.51    1.56
   5   0  -4    1.76    1.39
  -5   0  -4    2.90    1.30
   5   0  -3    2.89    1.56
  -5   0  -3    2.29    1.11
   5   0  -2    0.40    1.73
  -5   0  -2    1.83    1.06
  -5   0  -1    0.67    0.99
  -5   0   0    1.07    0.94
   5   0   0    1.17    2.15
   5   0   1    3.03    1.97
  -5   0   1    0.61    0.90
   5   0   2    2.06    1.87
  -5   0   2    3.14    1.07
  -5   0   3    2.05    1.17
   5   0   3    1.18    1.57
   5   0   4    2.28    1.65
   5   0   4    0.78    1.39
   5   0   5    1.98    1.36
   5   0   8   -1.33    2.80
   5   0   9    4.39    1.93
   5   0   9   -0.59    2.87
   5   0  10    0.09    3.07
   5   0  10    1.18    1.96
   5   0  11    1.08    2.05
   5   0  11    1.92    3.31
   5   0  12    1.89    3.47
   5   0  12   -0.58    2.22
   5   0  13   -0.13    4.08
   5   0  14    2.54    3.93
   5   0  15    1.95    4.77
   5   0  16   -0.77    4.88
   5   0  16   -2.16    5.43
   5   0  17   -1.18    5.19
   5   0  18    1.07    4.95
  -5   0  22   -0.30    2.13
  -5  -1 -22    3.68    2.45
   5   1 -22    3.67    2.62
   5  -1 -22    5.83    2.73
  -5   1 -21  111.03    6.01
  -5  -1 -21  127.28    6.44
  -5  -1 -21  112.72    6.74
   5   1 -21  115.98    6.79
  -5   1 -21  111.50    6.61
   5  -1 -21  116.26    6.88
   5   1 -20   13.02    4.62
  -5   1 -20   18.26    4.76
   5  -1 -20    9.33    4.59
   5  -1 -20   15.10    4.53
  -5  -1 -20   15.15    4.62
  -5   1 -20   13.26    3.86
  -5   1 -19  102.12    7.44
  -5  -1 -19   85.38    7.16
  -5   1 -19  101.50    6.62
   5   1 -19   91.28    7.15
   5   1 -19   90.32    7.26
   5  -1 -19   97.83    7.13
   5  -1 -19  100.33    7.30
  -5  -1 -19   94.89    7.26
   5  -1 -18   39.58    5.98
  -5  -1 -18   40.84    6.17
   5   1 -18   42.25    6.05
   5   1 -18   36.38    6.35
   5  -1 -18   44.56    6.21
  -5   1 -18   48.19    6.28
  -5   1 -17  115.85    8.44
   5   1 -17  105.35    8.47
  -5   1 -17  118.09    8.61
  -5  -1 -17  101.22    8.23
   5  -1 -17  107.20    8.16
   5   1 -17  128.71    8.52
   5  -1 -17  107.08    8.04
  -5   1 -16   25.97    6.32
   5   1 -16   21.97    6.33
   5   1 -16   26.06    5.84
  -5   1 -16   35.42    6.52
   5  -1 -16   29.81    5.93
  -5  -1 -16   28.81    5.97
   5  -1 -16   28.48    5.74
  -5   1 -15  478.81   22.21
  -5  -1 -15  471.12   22.23
  -5   1 -15  449.59   22.34
   5   1 -15  497.81   22.40
   5   1 -15  509.02   22.31
   5  -1 -15  472.18   22.04
   5   1 -14  130.34    8.61
   5   1 -14  142.71    8.83
   5  -1 -14  125.48    8.65
  -5   1 -14  141.48    8.97
  -5  -1 -14  138.57    8.40
  -5   1 -14  137.76    9.03
  -5   1 -13  488.13   22.49
  -5   1 -13  493.31   22.78
  -5  -1 -13  482.53   22.67
   5   1 -13  515.11   22.68
  -5  -1 -13  507.98   22.73
   5  -1 -13  492.48   22.37
   5   1 -13  510.77   22.47
  -5  -1 -13  483.61   22.28
   5   1 -12    8.76    4.76
   5  -1 -12    6.50    3.82
   5   1 -12   10.15    4.45
  -5   1 -12    5.01    3.95
  -5  -1 -12    8.75    4.41
  -5   1 -12   10.37    3.99
  -5  -1 -12   13.29    4.69
  -5  -1 -12   10.23    3.39
  -5  -1  -9  860.36   36.72
  -5  -1  -8  381.61   16.79
   5   1  -7  726.66   30.53
  -5  -1  -7  728.21   30.95
  -5  -1  -6  934.22   39.27
   5   1  -6  935.14   39.03
  -5   1  -6  919.27   39.20
  -5   1  -5 2975.08  125.56
  -5  -1  -5 3083.91  125.63
   5   1  -5 2996.52  125.57
  -5  -1  -4 1041.41   42.48
  -5   1  -4  988.12   42.38
  -5   1  -3  513.91   22.00
  -5  -1  -3  495.99   22.07
   5  -1  -2  337.92   14.11
   5   1  -2  356.87   14.75
  -5   1  -2  318.21   13.96
  -5  -1  -2  329.97   14.09
  -5   1  -1  719.46   30.26
  -5  -1  -1  733.26   30.39
   5   1   0 2571.63  105.04
   5  -1   0 2459.64  104.58
  -5   1   0 2529.87  104.36
  -5  -1   0 2532.99  104.51
   5  -1   0 2496.79  104.36
   5  -1   1  720.70   31.23
   5  -1   1  736.16   31.38
   5   1   1  724.05   31.86
  -5   1   1  769.76   31.16
  -5  -1   1  757.96   31.33
  -5   1   2  327.36   13.50
   5   1   2  333.63   14.28
   5  -1   2  306.21   13.70
   5  -1   2  306.87   13.62
  -5  -1   2  330.13   13.68
   5  -1   3  529.34   23.04
   5   1   3  522.93   23.37
  -5  -1   3  578.04   23.09
  -5  -1   4  936.00   40.66
   5  -1   4 1026.16   40.83
   5   1   5 2938.82  119.31
   5  -1   5 3017.57  119.37
  -5  -1   5 2726.68  119.12
   5   1   6  994.02   42.85
   5   1   6  986.87   42.53
  -5  -1   6 1049.02   42.48
   5   1   7  661.44   26.54
   5   1   7  622.07   25.95
  -5  -1   7  591.35   25.93
   5   1   8  359.49   15.74
  -5  -1   8  335.84   15.02
   5  -1   8  377.50   15.42
   5  -1   9  803.68   33.98
   5   1   9  800.30   34.34
   5  -1   9  796.26   34.29
   5  -1  10  331.38   15.69
   5  -1  10  352.72   15.32
   5   1  10  352.25   15.23
   5   1  10  346.13   15.78
   5  -1  11  583.74   25.18
   5   1  11  576.91   25.06
   5   1  11  585.44   25.65
   5  -1  11  596.18   25.66
   5  -1  12   10.74    3.47
   5   1  12   10.88    3.41
   5  -1  12   10.14    2.59
   5   1  13  523.70   23.43
   5  -1  13  532.32   23.47
   5  -1  13  512.62   23.11
   5   1  14  187.06   10.07
   5  -1  14  183.34   10.25
   5   1  15  434.82   20.56
   5  -1  15  468.56   20.86
   5  -1  15  435.72   20.98
   5  -1  16   36.64    5.55
   5  -1  16   32.96    6.17
   5   1  16   40.32    4.81
   5  -1  17  125.00    8.41
   5   1  17  112.23    8.22
   5   1  18   65.27    6.32
   5  -1  18   62.08    6.34
   5  -1  19   99.65    6.78
  -5  -1  22    7.12    2.24
  -5   1  22    3.89    1.89
  -5  -2 -22   68.31    3.91
   5   2 -22   54.85    3.82
  -5  -2 -21   88.01    5.77
  -5  -2 -21   96.78    5.53
  -5   2 -21   88.88    5.69
   5   2 -21   96.90    5.89
  -5  -2 -20   99.27    6.54
  -5  -2 -20   93.23    6.45
   5  -2 -20   85.20    6.16
   5   2 -20   83.53    6.58
  -5   2 -20   95.45    6.47
  -5  -2 -19  199.34   10.76
  -5   2 -19  207.66   10.87
   5  -2 -19  194.40   10.54
  -5   2 -19  191.93    9.99
  -5  -2 -19  181.88   10.59
   5   2 -19  206.37   10.75
   5   2 -18  127.92    8.58
  -5  -2 -18  142.01    8.86
  -5   2 -18  141.58    8.13
   5   2 -18  118.84    8.91
   5  -2 -18  119.24    8.57
  -5   2 -18  136.49    8.99
  -5  -2 -18  148.54    8.78
  -5  -2 -17  160.02    9.76
   5   2 -17  174.83    9.83
  -5  -2 -17  142.74    9.65
   5   2 -17  149.57    9.82
  -5   2 -17  145.33    9.69
   5  -2 -17  155.95    9.39
  -5   2 -17  156.67   10.11
  -5  -2 -16  176.54   10.34
  -5   2 -16  165.99   10.31
   5   2 -16  166.81   10.27
  -5   2 -16  165.35   10.45
   5   2 -16  167.42   10.27
   5  -2 -16  158.23    9.90
   5  -2 -15  481.26   22.05
  -5   2 -15  462.57   22.23
  -5  -2 -15  477.03   21.98
  -5   2 -15  477.36   22.56
   5   2 -15  475.46   22.35
   5   2 -15  495.49   22.22
   5  -2 -14  250.93   12.66
  -5   2 -14  258.05   12.93
  -5   2 -14  240.87   13.09
  -5  -2 -14  260.18   12.96
   5   2 -14  234.12   12.18
   5   2 -14  245.98   12.86
  -5  -2 -14  240.57   12.43
   5   2 -14  242.55   12.86
   5  -2 -13  691.79   30.36
   5   2 -13  708.40   30.60
  -5  -2 -13  666.09   30.45
   5   2 -13  694.80   30.24
  -5   2 -13  682.97   30.62
  -5  -2 -13  699.61   30.85
   5   2 -13  688.44   30.75
  -5   2 -13  713.37   31.08
   5  -2 -12  513.49   22.55
   5   2 -12  524.17   22.83
  -5  -2 -12  495.04   22.56
  -5   2 -12  493.60   22.98
  -5  -2 -12  495.34   22.90
   5   2 -12  521.11   22.86
  -5  -2 -12  515.47   22.92
  -5   2 -12  485.95   22.71
  -5  -2 -10  840.62   36.06
  -5  -2  -9 1131.32   47.96
   5   2  -8  397.15   18.01
  -5  -2  -8  499.92   18.73
   5   2  -7 1583.46   67.52
  -5  -2  -7 1661.80   67.79
  -5  -2  -6  829.53   31.73
   5   2  -6  662.54   31.73
   5   2  -5 3750.91  158.90
  -5  -2  -5 3848.09  158.58
   5   2  -4  220.76   11.81
  -5  -2  -4  265.86   11.09
   5   2  -3 2461.19  106.16
  -5  -2  -3 2570.95  105.63
  -5   2  -2  522.23   22.13
  -5  -2  -2  561.77   22.35
  -5  -2  -1 4048.44  167.77
  -5   2  -1 4031.43  167.54
   5  -2   0 3373.31  136.49
  -5   2   0 3235.37  136.42
  -5  -2   0 3467.13  136.74
   5   2   0 3084.75  137.19
   5  -2   1 4063.03  169.19
  -5  -2   1 4251.55  169.37
   5   2   1 3751.54  169.79
  -5  -2   2  472.77   20.09
   5   2   2  465.00   20.74
  -5   2   2  476.90   19.75
   5  -2   2  476.74   19.98
  -5  -2   2  461.12   20.06
   5   2   3 2245.55  102.10
  -5  -2   3 2446.97  101.62
  -5  -2   3 2495.91  101.69
   5  -2   3 2474.88  101.59
  -5  -2   4  183.29    8.66
   5  -2   4  206.98    8.64
   5   2   4  208.88    9.55
  -5  -2   4  184.36    8.52
   5   2   5 3787.02  158.89
  -5  -2   5 3839.28  158.43
   5  -2   5 3784.80  158.54
  -5   2   6  640.74   28.98
   5  -2   6  774.22   29.55
   5  -2   6  767.48   29.43
   5   2   6  809.54   29.78
  -5  -2   6  644.81   29.22
   5  -2   7 1554.28   63.82
   5  -2   7 1599.11   63.68
  -5  -2   7 1477.18   63.49
  -5   2   7 1494.88   63.30
   5   2   8  425.53   17.45
   5  -2   8  449.29   17.13
  -5   2   8  363.54   16.65
  -5  -2   8  374.79   16.78
   5   2   9 1131.81   46.80
  -5  -2   9 1051.17   46.12
   5  -2   9 1151.08   46.41
   5  -2  10  864.30   36.42
   5   2  10  844.16   36.78
   5  -2  11 1063.78   45.62
   5   2  11 1044.07   45.64
   5  -2  11 1083.09   45.21
   5  -2  12  526.59   22.98
   5   2  12  505.23   23.48
   5  -2  12  542.42   23.37
   5  -2  12  532.29   23.58
   5  -2  13  705.44   30.78
   5  -2  13  728.53   31.47
   5   2  13  710.59   31.38
   5  -2  13  699.98   31.72
   5  -2  13  727.55   31.23
   5   2  14  251.70   12.90
   5  -2  14  258.42   12.88
   5  -2  14  257.08   13.55
   5  -2  15  591.51   26.70
   5   2  15  595.36   26.75
   5  -2  15  590.47   27.07
   5   2  16  163.28    9.34
   5  -2  16  170.96   10.33
   5  -2  17  156.83    9.69
   5  -2  18  122.40    8.14
   5   2  18  128.51    8.16
   5  -2  19  198.96   10.33
  -5  -2  21   95.30    5.82
  -5  -2  22   43.43    3.14
  -5  -3 -22    7.95    2.09
   5  -3 -22    0.24    2.23
  -5  -3 -21   60.05    4.47
   5   3 -21   51.28    4.37
  -5  -3 -21   58.15    4.35
   5  -3 -21   52.47    4.68
   5   3 -20   19.87    4.30
  -5  -3 -20   18.24    4.27
   5  -3 -20   20.68    4.41
   5  -3 -20   14.37    4.08
  -5   3 -20   12.58    4.31
  -5  -3 -20   13.11    4.11
   5   3 -19   43.26    5.69
  -5   3 -19   42.11    5.71
  -5  -3 -19   40.95    5.31
   5  -3 -19   49.51    5.70
   5  -3 -19   45.20    5.27
  -5   3 -19   44.22    4.54
  -5  -3 -19   47.39    5.67
  -5  -3 -18   18.13    5.55
   5  -3 -18   17.58    5.07
  -5  -3 -18   18.85    5.32
   5   3 -18   15.87    5.41
   5  -3 -18   15.36    5.32
  -5   3 -18   17.74    5.53
   5   3 -17   46.00    5.35
   5  -3 -17   36.45    5.83
  -5  -3 -17   38.98    6.07
  -5  -3 -17   48.41    6.34
   5   3 -17   44.63    6.30
   5  -3 -17   33.57    6.04
  -5   3 -17   46.82    6.42
   5   3 -16    7.63    5.96
   5   3 -16   10.96    4.66
  -5  -3 -16    3.74    5.57
  -5   3 -16    5.99    5.79
   5  -3 -16   10.68    5.19
  -5  -3 -16    2.13    5.86
   5  -3 -16    9.78    5.68
  -5   3 -16    0.35    6.40
   5   3 -15  269.99   13.19
  -5   3 -15  246.50   14.02
   5  -3 -15  284.56   13.44
  -5   3 -15  241.01   13.75
  -5  -3 -15  266.74   13.50
  -5  -3 -15  257.04   13.64
  -5  -3 -15  247.54   13.66
   5   3 -15  280.42   13.80
   5  -3 -14   12.25    5.10
  -5   3 -14   12.19    5.51
  -5  -3 -14   19.03    4.61
  -5   3 -14   12.24    6.40
   5   3 -14   11.56    4.45
  -5  -3 -14   14.13    5.63
   5   3 -14   12.39    5.55
   5  -3 -13  281.41   13.81
  -5  -3 -13  282.18   13.98
  -5   3 -13  287.57   14.41
   5   3 -13  290.20   13.85
  -5  -3 -13  295.32   14.30
   5   3 -13  273.95   14.07
  -5   3 -13  280.22   14.71
   5   3 -12   19.35    4.16
  -5  -3 -12   11.00    5.23
  -5   3 -12   15.60    4.65
   5   3 -12   14.42    4.53
  -5   3 -12   24.35    5.17
  -5  -3 -12   17.53    4.15
   5  -3 -12   20.24    4.04
  -5  -3 -11  254.87   12.35
  -5  -3  -8  616.72   26.61
   5   3  -7 1441.52   60.66
  -5  -3  -7 1428.24   60.34
   5   3  -6   58.18    6.33
  -5  -3  -6   55.61    3.62
   5   3  -5  802.42   37.89
  -5  -3  -5  921.34   37.23
   5   3  -4  384.35   16.23
  -5  -3  -4  408.37   15.46
   5   3  -3 1686.79   71.14
  -5  -3  -3 1678.25   70.73
   5  -3  -3 1698.21   70.37
   5   3  -2  486.31   20.48
  -5  -3  -2  469.79   20.08
   5  -3  -2  468.38   19.77
   5  -3  -1  397.55   16.24
  -5  -3  -1  363.07   16.41
  -5  -3   0 2095.19   87.83
   5  -3   0 2086.32   87.71
   5   3   0 2178.71   88.16
  -5  -3   1  441.74   17.87
   5  -3   1  398.16   17.70
  -5  -3   1  430.05   17.83
   5   3   1  404.05   18.23
   5  -3   2  451.63   19.65
   5  -3   2  460.56   19.58
  -5  -3   2  463.82   19.74
  -5  -3   2  474.51   19.76
   5   3   2  473.99   20.15
  -5  -3   3 1633.30   69.17
   5  -3   3 1649.41   69.05
  -5  -3   3 1687.54   69.14
   5   3   3 1642.75   69.53
  -5  -3   4  430.60   18.22
  -5  -3   4  417.26   18.33
   5  -3   4  410.98   18.19
   5  -3   4  450.09   18.24
   5   3   4  407.97   18.86
   5  -3   5  983.93   41.16
   5  -3   5  993.35   41.11
   5   3   5  914.31   41.74
  -5  -3   5 1006.54   41.10
  -5  -3   5  947.38   41.24
   5   3   6   66.25    6.33
   5  -3   6   66.65    4.46
   5  -3   6   71.32    4.16
   5  -3   7 1432.80   60.27
   5  -3   7 1402.32   60.12
  -5  -3   7 1466.59   60.07
   5   3   7 1421.08   60.55
   5  -3   8  596.11   25.81
  -5  -3   8  596.04   25.45
   5  -3   8  598.67   25.60
   5  -3   9  984.42   41.94
   5   3   9 1007.21   42.33
  -5  -3   9  984.65   41.76
   5  -3  10  118.91    6.19
   5   3  10  120.94    6.84
  -5  -3  10  117.35    5.88
   5  -3  11  275.95   12.99
   5   3  11  294.96   13.61
   5   3  12   10.25    3.57
   5  -3  12   14.07    3.13
   5  -3  12   17.67    4.11
   5  -3  12   17.23    5.07
   5  -3  12   17.00    4.30
   5  -3  13  282.80   13.52
   5  -3  13  290.24   15.01
   5  -3  13  293.17   14.46
   5   3  13  310.05   14.41
   5  -3  14   12.06    6.00
   5   3  14    9.30    4.10
   5  -3  15  259.61   13.79
   5   3  15  248.64   12.92
   5  -3  16    9.74    5.89
   5  -3  17   63.72    6.67
   5  -3  18   29.02    5.28
   5   3  18   27.46    5.08
   5  -3  19   53.21    5.22
  -5  -3  20    1.99    3.97
  -5  -3  21   80.28    5.11
  -5  -3  22    6.54    1.99
  -5  -4 -21    4.71    2.85
  -5  -4 -21    4.33    2.95
   5  -4 -21    3.80    3.02
   5   4 -20    3.89    3.88
  -5  -4 -20    2.90    3.61
   5  -4 -20    0.57    3.35
  -5  -4 -20    5.49    4.06
   5  -4 -20    2.04    4.11
  -5   4 -20    6.45    2.74
   5  -4 -19   12.53    4.75
   5  -4 -19   12.40    4.22
  -5   4 -19   17.30    4.06
  -5  -4 -19   13.93    4.33
   5   4 -19   12.24    4.66
  -5   4 -19    6.20    4.67
  -5  -4 -19   14.89    4.78
   5   4 -18    3.42    4.23
  -5   4 -18   -0.13    5.21
   5  -4 -18    1.52    4.71
  -5  -4 -18   -0.89    4.99
   5   4 -18   -1.46    5.09
  -5  -4 -18   -0.12    4.80
   5  -4 -18    0.24    5.14
   5  -4 -17   20.22    5.19
   5  -4 -17   24.36    5.53
   5   4 -17   26.77    5.03
  -5   4 -17   21.84    5.87
   5   4 -17   25.37    5.95
  -5  -4 -17   17.64    5.66
  -5  -4 -17   21.77    5.42
  -5  -4 -16    3.82    5.28
   5  -4 -16    4.15    4.92
   5   4 -16    4.67    4.74
  -5   4 -16    7.26    5.98
  -5  -4 -16   -3.23    5.16
   5   4 -16    3.75    5.49
   5  -4 -16   -1.59    5.34
  -5  -4 -15   54.53    6.48
   5   4 -15   61.98    6.51
   5   4 -15   75.13    6.40
  -5  -4 -15   49.62    6.11
  -5  -4 -15   60.02    6.83
  -5   4 -15   65.52    7.20
   5   4 -15   67.61    7.35
   5  -4 -15   68.44    6.10
   5   4 -14    7.86    5.19
   5   4 -14    5.25    5.62
  -5  -4 -14    4.69    4.98
   5   4 -14    9.56    5.75
  -5  -4 -14    1.59    4.36
  -5   4 -14   -0.82    6.08
  -5  -4 -14    7.87    5.13
   5  -4 -14    1.39    4.65
  -5   4 -13   58.01    6.99
  -5   4 -13   59.84    6.81
   5   4 -13   66.84    6.88
  -5  -4 -13   63.27    6.57
   5  -4 -13   56.96    5.54
  -5  -4 -13   65.73    6.12
   5   4 -13   59.75    5.60
   5   4 -13   57.33    6.07
  -5  -4 -12   97.24    7.57
  -5   4 -12  106.45    8.52
   5   4 -12   98.40    6.56
  -5  -4 -12  107.92    6.64
   5   4 -12   93.37    7.29
   5  -4 -12   97.09    6.51
   5   4 -12   98.18    7.17
  -5   4 -12  101.77    7.75
  -5  -4 -11   80.68    6.58
   5   4 -11   79.68    6.71
  -5  -4 -11   75.35    5.89
  -5  -4 -11   71.21    5.78
  -5   4 -11   78.39    6.83
  -5  -4 -11   73.55    5.25
   5   4 -11   73.13    5.96
   5   4 -11   77.14    5.90
  -5  -4 -10   15.84    3.27
   5   4  -8  237.24   11.75
   5  -4  -8  230.91   10.18
   5   4  -7  216.63   11.81
   5   4  -6   73.09    6.99
   5   4  -5  663.15   28.93
   5   4  -4  280.92   11.64
   5  -4  -4  238.99   10.10
   5  -4  -3 1550.76   65.04
   5   4  -3 1621.66   65.73
  -5  -4  -2  215.61    9.78
   5  -4  -2  222.06    9.46
   5   4  -2  224.22   10.15
  -5  -4  -1  428.23   19.29
   5  -4  -1  466.14   19.09
   5   4   0 3906.11  160.85
   5  -4   0 3840.89  160.49
  -5  -4   0 3856.75  160.63
  -5  -4   1  458.89   18.89
  -5  -4   1  450.04   18.85
   5   4   1  455.41   19.16
   5  -4   1  432.55   18.35
   5  -4   1  447.64   18.71
   5  -4   2  208.29    9.36
   5   4   2  212.01    9.91
  -5  -4   2  218.50    9.52
  -5  -4   2  212.55    9.50
  -5  -4   3 1571.77   65.80
  -5  -4   3 1562.99   65.77
   5   4   3 1582.69   66.06
   5  -4   4  229.37   11.25
  -5  -4   4  261.30   11.30
  -5  -4   4  275.89   11.47
   5   4   4  255.47   12.06
   5  -4   5  667.42   28.63
  -5  -4   5  660.29   28.74
   5  -4   5  675.43   28.56
   5   4   5  655.05   29.26
  -5  -4   5  690.05   28.59
  -5  -4   6   77.89    4.27
   5   4   6   66.70    6.27
   5  -4   6   77.65    4.37
   5  -4   6   70.30    4.55
  -5  -4   6   72.76    4.62
   5  -4   7  179.03    9.02
   5  -4   7  188.24    8.87
  -5  -4   7  194.66    8.82
   5   4   7  166.40   10.27
  -5  -4   7  205.96    9.33
   5   4   8  230.93   11.76
   5  -4   8  230.24   10.94
   5  -4   8  214.90   11.17
  -5  -4   8  264.30   10.95
  -5  -4   8  250.84   11.35
   5   4   9  186.43    9.92
  -5  -4   9  214.62    9.42
   5  -4   9  205.50    9.55
   5  -4   9  189.31    9.81
   5   4  10   12.89    3.25
  -5  -4  10   14.17    2.57
   5  -4  10   17.03    3.31
   5  -4  10   18.85    2.98
   5  -4  11   75.15    4.97
   5  -4  11   80.34    5.68
   5   4  11   82.29    5.63
  -5  -4  11   80.36    4.66
   5  -4  11   85.05    6.80
   5  -4  12   99.76    6.07
   5   4  12  100.04    6.56
   5  -4  12  100.82    7.91
  -5  -4  13   70.57    6.03
   5   4  13   66.64    5.88
   5  -4  13   69.77    7.41
   5  -4  13   65.47    4.96
  -5  -4  14    4.66    4.40
   5  -4  14    2.11    3.43
   5   4  14    6.26    4.72
   5  -4  14    7.09    5.60
  -5  -4  15   69.79    6.31
   5   4  15   65.84    6.19
   5  -4  15   65.51    7.39
   5  -4  16   -1.27    5.81
   5  -4  17   23.92    5.79
   5  -4  18   -1.73    4.69
  -5  -4  19   14.60    4.47
   5  -4  19   12.52    4.04
  -5  -4  20    3.37    3.70
  -5  -4  21    3.39    2.79
  -5  -5 -21   81.73    4.53
   5  -5 -21   69.33    4.37
  -5  -5 -20   18.88    3.70
  -5  -5 -20   16.69    3.40
   5  -5 -20    7.73    2.59
  -5   5 -20   15.58    2.92
   5  -5 -20   13.17    3.63
  -5   5 -19  214.08    9.93
  -5  -5 -19  189.09   10.02
   5  -5 -19  207.34   10.23
   5   5 -19  190.58    9.61
  -5  -5 -19  203.94   10.20
   5   5 -19  187.24    9.99
   5  -5 -19  185.55    9.68
   5   5 -18   52.37    5.59
   5  -5 -18   48.19    5.69
   5   5 -18   58.78    5.43
  -5  -5 -18   57.14    5.73
   5  -5 -18   52.96    5.27
  -5  -5 -18   62.88    6.12
   5  -5 -17  148.08    8.92
   5  -5 -17  133.92    8.36
  -5  -5 -17  128.24    8.68
  -5  -5 -17  150.04    9.04
  -5   5 -17  139.48    9.27
   5   5 -17  158.69    8.82
   5   5 -17  151.00    9.03
  -5   5 -16  148.60    9.79
  -5  -5 -16  148.50    9.33
  -5  -5 -16  146.74    8.96
   5  -5 -16  158.63    9.16
   5   5 -16  152.77    9.05
   5  -5 -16  145.01    8.76
   5   5 -16  152.64    9.43
   5  -5 -15  301.07   14.69
   5   5 -15  312.09   15.31
  -5  -5 -15  300.35   15.16
   5   5 -15  314.72   15.19
  -5  -5 -15  288.73   15.22
  -5  -5 -15  298.76   15.05
  -5   5 -15  321.15   15.88
   5   5 -14  138.83    9.00
  -5  -5 -14  154.38    9.15
   5  -5 -14  135.30    8.30
  -5  -5 -14  136.05    9.15
  -5   5 -14  164.23   10.08
[truncated: 2,130,516 more chars]
